# Supplementary material for: Drosulfakinin signaling in fruitless circuitry antagonizes P1 neurons to regulate sexual arousal in Drosophila
Source: Nat Commun. 2019 Oct 18;10:4770. doi: 10.1038/s41467-019-12758-6 (PMC6800437; doi:10.1038/s41467-019-12758-6)
Supplement: Supplementary file 10 — Source Data [file 41467_2019_12758_MOESM10_ESM.xlsx]

## Sheet: Figure 1
	Figure 1b
	Courthsip Index (100%)
	No GAL4 (control)		AS-dTRPA1/AstA-GAL4(B51979)		AS-dTRPA1;;AstA-GAL4(B51978)		UAS-dTRPA1;AstC-GAL4(B52017)		UAS-dTRPA1;Burs-GAL4 (B51980)		UAS-dTRPA1/Burs-GAL4 (B40972)		UAS-dTRPA1/capa-GAL4(B51969)		UAS-dTRPA1/capa-GAL4(B51970)		UAS-dTRPA1;Crz-GAL4(B51977)		UAS-dTRPA1/Crz-GAL4(B51976)		Dh31-GAL4(X);UAS-dTRPA1(B51989)		UAS-dTRPA1/Dh31-GAL4 (B51988)		UAS-dTRPA1;Dh44-GAL4(B51987)		UAS-dTRPA1/dilp2-GAL4 (N021)		dskGAl4(X);UAS-dTRPA1		UAS-dTRPA1/ETH-GAL4 (B51982)		UAS-dTRPA1;FMRFa-GAL4(B51990)		UAS-dTRPA1;FMRFa-GAL4(B51990)		UAS-dTRPA1/LK-GAL4(B51993)		UAS-dTRPA1;MS-GAL4(B51985)		UAS-dTRPA1/MS-GAL4(B51986)		UAS-dTRPA1;Mip-GAL4 (B51983)		UAS-dTRPA1;Mip-GAL4 (N034)		UAS-dTRPA1;Mip-GAL4 (B51984)		UAS-dTRPA1/NPF-GAL4 (B25681)
	30℃	22℃	30℃	22℃	30℃	22℃	30℃	22℃	30℃	22℃	30℃	22℃	30℃	22℃	30℃	22℃	30℃	22℃	30℃	22℃	30℃	22℃	30℃	22℃	30℃	22℃	30℃	22℃	30℃	22℃	30℃	22℃	30℃	22℃	30℃	22℃	30℃	22℃	30℃	22℃	30℃	22℃	30℃	22℃	30℃	22℃	30℃	22℃	30℃
	90.8053	90.9639	96.8294	94.4515	89.6956	91.598	60.3678	87.3177	90.8053	95.2441	90.9639	94.4515	86.0495	84.1471	86.525	90.8053	20.7356	80.9765	7.26062	82.2448	82.5618	93.9759	96.3538	91.2809	64.4895	80.1839	76.2207	88.903	0	88.903	84.1471	84.1471	96.8294	76.2207	90.1712	82.5618	90.8053	86.0495	96.5124	86.525	96.0368	86.525	84.1471	80.1839	89.6956	91.598	84.1471	80.501	93.6589
	90.6468	90.4883	96.0368	94.293	89.22	91.7565	77.0133	86.525	91.4394	94.4515	94.9271	94.9271	92.0736	86.525	89.6956	90.4883	17.565	75.7451	0	91.4394	92.8662	91.7565	96.6709	90.8053	58.3069	76.2207	80.1839	89.22	0	89.22	92.8662	82.5618	96.0368	77.4889	91.4394	80.1839	88.1103	88.1103	96.3538	88.1103	96.1953	86.0495	87.3177	80.818	90.8053	91.7565	80.501	82.5618	92.8662
	89.6956	89.22	95.8782	95.0856	90.1712	90.8053	71.7819	84.9398	89.6956	94.293	94.61	94.61	89.22	85.7324	92.8662	90.0127	13.4433	74.0013	0	90.0127	92.3906	92.8662	96.1953	91.1224	74.9524	76.8548	50.539	88.7445	0	88.7445	93.1833	87.3177	96.3538	80.501	90.9639	78.7571	88.2689	86.525	92.8662	91.1224	96.5124	85.8909	86.208	77.806	88.2689	90.8053	77.0133	90.8053	93.3418
	90.1712	88.7445	95.7197	92.8662	91.4394	90.6468	81.6107	88.1103	90.1712	94.9271	94.293	94.4515	89.3786	91.4394	91.7565	89.8542	8.05327	91.2809	0	92.8662	92.5491	93.5003	91.7565	92.8662	87.6347	82.0862	61.9531	88.1103	8.05327	88.1103	93.0247	89.6956	95.5612	87.3177	91.2809	89.6956	89.6956	87.6347	96.6709	84.9398	95.8782	89.6956	88.1103	82.5618	90.8053	90.6468	74.1598	61.1604	93.1833
	93.1833	89.0615	95.5612	90.8053	88.1103	94.61	59.7337	90.1712	89.22	95.0856	94.1344	91.598	89.0615	86.208	90.0127	86.525	0	91.598	0	92.5491	91.1224	91.7565	95.2441	92.7077	86.6836	90.8053	75.428	87.9518	89.3786	87.9518	93.5003	87.3177	95.0856	86.525	91.7565	89.5371	86.525	88.1103	96.9879	86.525	95.5612	84.7812	88.5859	92.0736	90.4883	88.7445	60.3678	91.7565	92.7077
	93.0247	88.2689	95.4027	91.2809	86.525	91.7565	80.501	89.8542	87.9518	94.61	94.7686	91.2809	89.6956	90.1712	88.1103	88.1103	0	91.4394	0	92.3906	91.2809	90.0127	95.8782	93.5003	87.9518	71.4648	88.7445	88.2689	0	88.2689	92.3906	86.525	94.7686	86.0495	89.6956	91.598	92.5491	86.3665	94.293	86.0495	94.9271	84.3056	88.7445	90.4883	87.7933	88.2689	22.955	93.1833	92.3906
	92.7077	86.0495	96.3538	91.1224	92.8662	94.293	66.7089	88.5859	89.5371	94.7686	92.8662	90.3297	92.8662	90.1712	91.2809	89.6956	0	90.1712	0	93.3418	90.8053	88.1103	95.5612	86.525	86.525	87.3177	89.6956	89.0615	60.3678	89.0615	92.0736	86.6836	94.9271	89.8542	86.525	91.4394	92.7077	85.4154	95.5612	91.4394	96.6709	91.4394	87.1592	88.903	92.3906	88.1103	20.7356	92.3906	93.5003
	92.3906	89.6956	96.6709	93.8174	89.5371	94.1344	94.61	88.4274	90.1712	94.293	93.0247	92.8662	90.8053	80.1839	90.8053	86.6836	0	93.5003	0	90.6468	91.7565	92.8662	92.8662	88.1103	85.0983	89.6956	89.5371	90.1712	0	90.1712	91.598	86.8421	94.4515	84.9398	84.3056	90.8053	90.8053	85.5739	95.4027	91.1224	96.0368	91.7565	91.7565	87.3177	90.9639	88.5859	13.4433	92.7077	93.0247
	91.7565	88.5859	96.0368	94.4515	90.1712	94.4515	94.4515	88.7445	90.3297	93.9759	86.6836	92.5491	86.525	66.7089	89.6956	91.1224	0	90.9639	0	91.598	90.6468	90.1712	96.9879	92.7077	90.8053	88.1103	89.22	90.0127	0	90.0127	91.7565	87.0006	96.6709	90.0127	84.7812	90.9639	91.1224	86.208	94.4515	91.7565	95.5612	91.1224	91.598	86.525	86.6836	87.0006	34.6861	88.1103	93.3418
	91.915	89.22	94.4515	94.61	90.0127	93.9759	89.6956	87.6347	92.8662	88.2689	86.8421	91.7565	86.208	80.9765	90.0127	90.8053	0	90.8053	0	91.915	91.598	86.525	96.8294	86.525	89.22	88.2689	91.4394	90.3297	0	90.3297	91.4394	86.3665	96.1953	91.598	91.4394	90.6468	90.1712	90.8053	90.3297	91.915	96.1953	87.9518	90.1712	88.2689	89.6956	87.1592	48.4781	86.8421	93.1833
	91.598	87.7933	94.293	92.8662	90.3297	93.0247	89.22	87.4762	93.3418	88.7445	90.9639	90.8053	91.7565	77.0133	91.598	91.2809	0	90.0127	0	90.0127	91.4394	84.9398	95.2441	85.2568	87.9518	87.9518	91.2809	89.5371	0	89.5371	91.915	87.1592	96.0368	91.4394	91.1224	86.525	90.3297	86.0495	93.3418	91.598	92.8662	90.0127	89.6956	88.7445	86.525	85.2568	23.1135	87.1592	92.8662
	89.5371	88.7445	94.61	92.7077	89.22	92.8662	59.0996	90.8053	92.3906	91.598	86.6836	91.4394	91.598	90.8053	90.8053	89.22	0	91.2809	0	90.1712	91.2809	92.7077	92.0736	91.4394	89.0615	88.7445	90.1712	89.0615	0	89.0615	91.1224	88.1103	90.0127	88.1103	91.7565	86.6836	85.8909	87.6347	95.5612	90.8053	92.7077	90.3297	94.61	91.598	87.6347	92.8662	52.4413	86.0495	93.5003
	90.0127	87.6347	93.8174	93.5003	84.7812	92.7077	91.2809	91.1224	92.5491	91.4394	88.1103	91.2809	92.8662	82.5618	91.4394	76.2207	0	91.7565	6.78503	89.8542	90.0127	93.3418	96.8294	91.2809	90.8053	90.8053	84.1471	86.525	0	86.525	93.3418	87.9518	96.0368	84.3056	91.4394	86.3665	85.4154		96.5124	90.4883	91.2809	88.1103	96.3538	91.4394	88.2689	92.7077	86.525	92.7077	91.7565
	89.6956	90.0127	96.5124	93.3418	92.8662	92.3906	92.8662	86.0495	93.0247	91.1224	89.8542	91.7565	90.8053	71.7819	90.6468	61.4775	0	91.915	0.919467	90.8053	86.3665	93.5003	94.293	90.8053	90.9639	90.6468	82.2448	88.7445	0	88.7445	93.5003	88.2689	96.8294	84.7812	91.598	87.0006	93.5003		94.7686	90.3297	96.6709	87.7933	94.9271	91.1224	88.7445	92.3906	89.6956	92.3906	91.1224
	90.1712	91.1224	94.7686	93.1833	89.5371	91.598	93.3418	84.4642	92.8662	90.8053	91.7565	91.915	88.1103	75.2695	90.9639	77.806	0	91.4394	1.39505	90.9639	92.8662	91.2809	93.6589	91.1224	91.1224	92.7077	81.7692	91.7565	0	91.7565	93.1833	87.7933	95.2441	92.8662	91.915	91.4394	92.5491		95.2441	90.1712	94.9271	91.4394	94.4515	90.8053	87.7933	91.598	88.2689	91.598	91.598
	87.6347	92.7077	94.4515	92.3906	90.1712	94.4515	90.0127	84.7812	90.0127	90.6468	91.915	89.8542	92.8662	77.3304	86.525	90.8053	0	91.1224	0.126823	90.8053	88.1103	93.0247	96.0368	91.7565	89.6956	92.8662	90.0127	90.0127	13.4433	90.0127	93.0247	87.6347	95.0856	87.0006	91.2809	88.1103	90.8053		95.0856	89.6956	94.4515	91.1224	93.8174	90.6468	87.0006	85.4154	89.5371	85.4154	91.2809
	85.7324	90.1712	95.0856	93.0247	90.0127	92.7077	91.7565	85.2568	90.3297	90.4883	93.1833	94.4515	89.6956	86.525	88.2689	91.1224	0	94.4515	2.66329	90.6468	93.0247	91.598	94.7686	90.9639	90.1712	91.598	89.8542	89.8542	0	89.8542	95.0856	92.8662	94.7686	87.6347	90.9639	89.6956	92.5491		93.8174	86.525	94.293	91.598	94.293	90.4883	92.8662	87.9518	80.501	87.9518	91.4394
	84.9398	85.7324	93.9759	92.8662	86.525	93.9759	96.3538	85.4154	90.8053	89.6956	91.2809	91.4394	90.1712	89.6956	87.1592	86.525	0	93.0247	2.02917	91.7565	92.3906	90.1712	94.9271	87.9518	92.8662	91.915	89.6956	89.5371	85.7324	89.5371	93.9759	92.7077	93.8174	86.0495	90.1712	91.598	90.1712		92.8662	84.7812	94.7686	91.7565	93.9759	89.6956	89.6956	84.1471	75.2695	84.1471	91.915
	84.4642	88.1103	94.61	92.7077	87.7933	90.8053	91.2809	61.0019	90.9639		90.8053		93.5003	88.1103	90.0127	86.0495	0	90.8053	1.23653		93.3418		94.4515		92.3906	91.7565	89.22	89.22	80.9765	89.22	94.61	93.3418	94.61	88.903	89.8542	92.8662	90.8053		95.8782	88.2689	94.61	90.8053	93.8174	90.8053	89.0615	90.8053	28.662	90.8053	93.1833
	84.1471	90.0127	91.2809	92.5491	90.6468	85.8909	88.1103	60.2093	90.6468		89.0615		91.598	92.3906	89.8542	91.7565	0	90.6468	0.443881		92.7077		95.5612		88.1103	90.8053	89.3786	89.0615	0	89.0615	91.2809	93.5003	95.5612	88.1103	89.5371	93.5003	85.0983		95.5612	84.3056	96.9879	91.2809	93.3418	91.598	90.8053	85.8909	38.3323	85.8909	93.3418
	76.2207	87.6347	94.293	92.3906	91.1224	90.4883	92.8662	90.0127	90.4883		89.3786		89.0615	91.7565	88.1103	91.598	0	86.208	2.66329		92.5491		95.7197		90.1712	87.6347	90.1712	89.6956	0	89.6956	94.293	93.1833	95.7197	91.2809	91.2809	92.7077	89.5371		95.2441	87.0006	93.9759	86.525	92.7077	89.6956	91.2809	90.4883	19.1503	90.4883	92.8662
	92.0736	84.7812	93.9759	93.5003	91.4394	90.0127	92.8662	91.4394	89.5371		88.1103		86.525	91.1224	92.8662	91.915	0	85.8909	3.13887		91.2809		96.6709		91.598	87.4762	90.0127	89.5371	77.0133	89.5371	93.9759	91.7565	94.4515	91.1224	86.525	92.5491	93.1833		94.7686	87.1592	89.8542	88.1103	92.8662	90.8053	90.9639	90.0127	22.4794	90.0127	92.2321
	90.4883	91.2809	89.6956	93.3418	90.3297	89.8542	91.1224	91.598	93.9759		92.2321		89.6956	91.4394	93.1833	91.2809	0	91.2809	3.61446		92.5491		96.5124		91.4394	92.8662	90.3297	90.0127	0	90.0127	89.6956	90.1712	94.61	91.4394	88.1103	86.0495	90.8053		94.61	91.4394	94.7686	90.1712	93.5003	91.7565	91.4394	89.8542	24.2232	89.8542	93.0247
	92.8662	89.6956	87.0006	92.3906	90.4883	89.6956	93.5003	90.8053	93.8174		93.0247		92.5491	93.5003	93.0247	91.1224	0	89.22	3.45593		93.5003		95.5612		90.8053	92.7077	91.2809	86.0495	0	86.0495	87.0006	91.4394	96.9879	91.7565	90.8053	91.598	89.6956		91.598	91.598	91.7565	90.3297	92.5491	91.4394	86.525	89.6956	43.5637	89.6956	92.5491
	Figure 1c							Figure 1d
	Courthsip Index (100%)							Courthsip Index (100%)
	UAS-dTrpA1/+;+/dskGAL4		UAS-dTrpA1/+		dskGAL4/+			UAS-chrimson/dskGAL4		UAS-chrimson/pBDPGAL4u
	30℃	22℃	30℃	22℃	30℃	22℃		in red light	in dark	in red light	in dark
	0	88.903	90.4883	90.9639	90.8053	90.9639		3	86	65	79
	77.0133	89.22	90.9639	90.1712	90.6468	90.4883		0	69	70	83
	80.1839	88.7445	87.3177	88.903	89.6956	89.22		0	84	71	90
	0	88.1103	92.7077	88.7445	90.1712	88.7445		1	78	83	83
	0	87.9518	91.2809	88.5859	93.1833	89.0615		4	64	57	93
	0	88.2689	89.6956	88.4274	93.0247	88.2689		0	75	19	75
	0	89.0615	90.8053	87.0006	92.7077	86.0495		1	81	12	93
	0	90.1712	89.22	87.1592	92.3906	89.6956		3	69	94	91
	0	90.0127	90.1712	88.5859	91.7565	88.5859		0	83	83	85
	74.9524	90.3297	90.6468	90.3297	91.915	89.22		0	88	27	89
	24.2232	89.5371	90.0127	87.9518	91.598	87.7933		0	77	8	48
	26.7597	89.0615	88.7445	88.5859	89.5371	88.7445		0	90	10	68
	0	86.525	90.4883	88.903	90.0127	87.6347		0	43	14	94
	0	88.7445	94.4515	88.7445	89.6956	90.0127		0	87	48	90
	0	91.7565	92.8662	88.5859	90.1712	91.1224		3	70	40	84
	0	90.0127	92.3906	88.4274	87.6347	92.7077		0	85	26	78
	0	89.8542	92.0736	89.22	85.7324	90.1712		4	74	64	69
	0	89.5371	85.7324	87.3177	84.9398	85.7324		0	76	80	60
	0	89.22	84.1471	86.525	84.4642	88.1103		0	64	14	89
	0	89.0615	87.9518	87.9518	84.1471	90.0127		0	89	20	92
	0	89.6956	87.0006	87.7933		87.6347		0	71	83	83
	0	89.5371	86.525	85.7324	92.0736	84.7812		0	76	76	79
	0	90.0127	89.6956	84.1471	90.4883	91.2809		7	63	84	93
	0	86.0495	88.4274	89.6956	92.8662	89.6956		0	78	89	88
	Figure 1e
	UAS-chrimson/dskGAL4						UAS-chrimson/pBDPGAL4u
	CI1-2	CI3-4	CI5-6	CI7-8	CI9-10		CI1-2	CI3-4	CI5-6	CI7-8	CI9-10
	19	3	4	0	5		9	0	57	100	100
	61	0	2	5	0		25	42	48	65	40
	85(mated)						34	0	52	33	24
	52	0	0	0	0		29	12	57	88	100
	6	5	0	6	0		22	43	57	32	16
	43	0	0	0	0		86(mated)
	47	0	0	0	0		49	15	20	46	67
	74(mated)						11	33	57	100	100
	95(mated)						71	57	85	69	100
	35(mated)						57	81	100	100	100
	4	0	0	0	0		54	9	49	100	100
	4	0	2	5	0		23	22	39	100	100
	6	6	8	0	0		38	38	39	48	77
	45	0	0	0	2		29	53	100	100	100
	30	0	0	0	0		68(mated)
	27	0	0	0	0		73	28	63	100	100
	40	0	0	0	0		55	6	26	51	45
	52	8	0	9	0		65	75	100	100	100
	25	0	0	0	0		18	8	24	55	38
	38	0	5	0	8		54	65	100	100	100
	0	0	0	0	0		30	10	44	25	39
	97(mated)						57	38	68	100	100
	33	0	0	0	0		73	31	39	49	47
	37	2	0	0	9		22	40	100	100	100
	Figure 1f
	UAS-chrimson/dskGAL4
	CI1-10	CI11-20	CI21-30
	3	0	56
	0	0	70
	0	5	12
	1	9	20
	4	10	68
	0	0	72
	1	0	8
	3	5	15
	0	3	9
	0	0	67
	0	0	23
	0	0	100
	0	39	21
	0	14	68
	3	7	7
	0	0	18
	4	8	58
	0	10	80
	0	5	73
	0	0	24
	0	0	69
	0	0	78
	7	0	22
	0	0	9
[truncated: 21 more columns]

## Sheet: Figure 2
	Figure 2d
	courtship index (%)
	UAS-stop-chrimson;fruGAL4,dskFLP in red light	UAS-stop-chrimson;fruGAL4,dskFLP in dark	UAS-stop-chrimson;fruGAL4 in red light	UAS-stop-chrimson;fruGAL4 in dark
	1	83	78	65
	0	87	87	89
	5	90	90	62
	0	94	57	60
	0	64	65	59
	0	87	59	80
	0	68	70	93
	2	88	34	66
	0	92	86	62
	0	90	79	56
	7	65	94	50
	0	72	68	75
	0	79	89	57
	8	89	55	77
	0	52	87	64
	0	67	79	69
	5	65	90	59
	0	91	65	76
	0	73	78	89
	0	55	49	88
	9	83	57	67
	0	45	87	72
	0	87	78	69
	0	65	49	80

## Sheet: Figure 3
	Figure 3g
	hs-flp122;UAS>>chrimson attp5#DskGAL4 attp2 retinal food heat shocked ~10min
	103 males tested for courtship, 30 males are courters, and 73 are non-courters
	Courters					For courters
	number of MP1a neuons	number of MP1b neurons	number of MP3 neurons
fly 1	1	0	2			63.3% of courters label the MP1a cell
2	1	0	2			13.3% of courters label the MP1b cell
3	2	0	1			70% of courters label the MP3 cell
4	1	0	1
5	1	0	1
6	1	0	2
7	0	0	1
8	1	1	1
9	0	0	1
10	0	0	2
11	1	0	0
12	0	0	0
13	0	0	1
14	1	0	1
15	1	0	1
16	0	0	0
17	1	0	1
18	0	0	1
19	2	0	1
20	1	1	1
21	1	1	0
22	1	0	0
23	1	0	1
24	1	0	1
25	0	0	0
26	0	0	2
27	1	0	0
28	0	1	2
29	1	0	0
30	0	0	0
	non-courters					For non-courters
	number of MP1a neuons	number of MP1b neurons	number of MP3 neurons
fly 1	1	1	1			87.7% of non-courters label the MP1a cell
2	2	0	1			79.5% of non-courters label the MP1b cell
3	1	0	2			76.7% of non-courters label the MP3 cell
4	1	1	3
5	1	1	1
6	1	2	1
7	1	1	1
8	1	1	0
9	1	0	2
10	0	1	0
11	1	2	0
12	2	0	2
13	1	2	1
14	1	1	3
15	2	1	2
16	1	1	1
17	2	1	2
18	0	0	1
19	0	2	1
20	1	1	0
21	2	2	3
22	2	1	1
23	1	1	4
24	2	1	0
25	1	1	2
26	2	2	1
27	1	0	2
28	1	0	0
29	0	1	1
30	1	1	1
31	2	1	0
32	2	1	2
33	0	2	3
34	2	1	2
35	0	1	2
36	1	0	0
37	0	1	2
38	1	1	1
39	1	1	0
40	1	0	1
41	1	0	0
42	1	1	0
43	1	0	1
44	1	0	0
45	1	1	1
46	1	2	1
47	1	1	0
48	2	1	1
49	2	2	0
50	1	1	1
51	1	1	0
52	1	0	3
53	2	2	2
54	1	1	2
55	1	1	3
56	1	2	2
57	2	0	1
58	1	1	0
59	0	1	4
60	1	2	2
61	2	2	1
62	1	2	1
63	1	1	3
64	2	0	2
65	1	1	1
66	2	1	1
67	1	1	3
68	0	1	2
69	1	2	1
70	1	2	2
71	2	1	0
72	1	1	2
73	1	2	1

## Sheet: Figure 4
Figure 4a Courtship for Dsk with P1 co-activation
	UAS-dTRPA1;dsk-GAL4 22℃	UAS-dTrpA1/+;+/15A01GAL4 22℃	UAS-dTrpA1/+;dskGAL4/15A01GAL4 22℃	UAS-dTrpA1/+;+/71G01GAL4 22℃	UAS-dTrpA1/+;dskGAL4/71G01GAL4 22℃	UAS-dTrpA1/15A01-AD;+/71G01-DBD 22℃	UAS-dTrpA1/15A01-AD;dskGAL4/71G01-DBD 22℃	UAS-dTRPA1;dsk-GAL4 30℃	UAS-dTrpA1/+;+/15A01GAL4 30℃	UAS-dTrpA1/+;dskGAL4/15A01GAL4 30℃	UAS-dTrpA1/+;+/71G01GAL4 30℃	UAS-dTrpA1/+;dskGAL4/71G01GAL4 30℃	UAS-dTrpA1/15A01-AD;+/71G01-DBD 30℃	UAS-dTrpA1/15A01-AD;dskGAL4/71G01-DBD 30℃
	88.903	91.4394	92.8662	90.4883	91.2809	92.0735	92.7077	0	90.8053	85.7324	92.8662	92.8662	94.4515	69.8795
	89.22	86.208	93.0247	83.3545	88.1103	89.6956	86.6836	60.3678	92.3906	4.88269	92.3906	92.5491	86.525	63.5384
	88.7445	89.6956	94.4515	84.4642	89.6956	92.8662	92.0735	27.7108	94.4515	8.05327	92.5491	33.2593	94.1344	55.6119
	88.1103	94.61	93.9759	89.22	92.3906	91.2809	87.3177	0	92.5491	90.8053	93.8174	20.7356	93.8174	71.4648
	87.9518	93.9759	93.3418	89.22	93.3418	94.4515	96.0368	0	93.0247	88.903	93.6588	13.6018	95.2441	71.4648
	88.2689	84.7812	92.0735	88.1103	93.6588	85.7324	94.61	0	90.8053	12.8091	93.5003	34.6861	92.8662	87.3177
	89.0615	88.2689	87.3177	88.903	92.8662	84.1471	96.0368	77.7108	91.1224	44.5149	93.0247	92.8662	92.2321	85.7324
	90.1712	86.0495	91.2809	87.3177	89.6956	87.6347	90.4883	0	93.8174	86.208	92.3906	92.3906	86.6836	90.4883
	90.0127	84.1471	92.5491	86.525	90.9638	92.8662	92.3906	0	88.1103	8.05327	92.5491	27.7108	93.5003	90.8053
	90.3297	92.8662	92.3906	87.4762	90.8053	93.1833	91.2809	74.9524	91.4394	84.1471	93.3418	49.1122	95.5612	49.2708
	89.5371	86.208	93.3418	90.3297	90.1712	89.6956	92.3906	24.2232	87.6347	85.7324	92.8662	70.6722	96.0368	52.4413
	89.0615	89.6956	94.4515	90.1712	92.8662	90.8053	88.903	26.7597	90.1712	23.9062	93.8174	25.4914	93.8174	87.3177
	86.525	85.7324	94.4515	86.208	94.4515	92.8662	87.0006	20.7356	93.0247	92.0735	92.8662	91.1224	93.6588	35.0032
	88.7445	85.8909	72	84.9398	94.7686	94.1344	81.7692	0	93.9759	90.8053	92.3906	38.3323	93.5003	92.0735
	91.7565	92.8662	81	89.8542	88.1103	91.1224	88.903	0	93.8174	89.8542	93.0247	27.7108	93.6588	23.9062
	90.0127	90.1712	85	91.4394	89.8542	80.9765	87.9518	0	91.4394	90.8053	93.5003	48	93.9759	80.9765
	89.8542	89.5371	76	85.5739	91.598	77.806	92.3906	0	93.5003	90.4883	92.7077	34.6861	93.8174	92.8662
	89.5371	79		87.3177	91.4394	87.6347	90.9638	0	96.0368	66.7089	93.3418	90.8053	91.915	28.662
	89.22	68		86.0495	91.2809	81	92.3906	0	94.7686	80.9765	92.3906	89.22	93.6588	86.208
	89.0615			94.293	91.4394	77	92.7077	0	96.1953	79.3912	90.9638	92.2321	94.1344	89.6956
	89.6956			84.9398	91.7565		90.8053	18.8332		86.3665	87.3177	52.4413	92.0735	92.8662
	82			91	68		94.4515	0		90.8053	92.5491	78	94.1344	88.1103
	75			94	84		78	0		90.4883	93.8174	57	94.1344	90.6468
	71			78	73		75	0		90.8053	94.9271	60	95.2441	92.7077
Figure 4b Male sleep for Dsk with P1 co-activation
	No. of 30min	UAS-dTrpA1/+			UAS-dTrpA1/dskGAL4			UAS-dTrpA1/P1-splitGAL4			UAS-dTrpA1/P1-splitGAL4;dskGAL4
		mean	sem	N	mean	sem	N	mean	sem	N	mean	sem	N
	1	0.7	0.207623	60	2.71429	0.738863	56	2.08772	0.517416	57	1.63333	0.434375	60
	2	1.63333	0.530945	60	3.85714	0.862053	56	2.49123	0.753489	57	3.58333	0.759234	60
	3	1.88333	0.538407	60	5.32143	0.950088	56	4	0.822993	57	7.8	1.08737	60
	4	5	0.881063	60	10	1.06722	56	8.14035	1.01383	57	11.0333	1.13843	60
	5	9.43333	0.993586	60	14.5	1.20335	56	13.5965	1.00714	57	17.0667	1.24075	60
	6	15	1.09725	60	19.2143	1.01313	56	19.6491	1.0872	57	20.6833	1.09918	60
	7	20.1167	1.13747	60	21.5714	1.041	56	24.9298	0.704381	57	22.75	1.05703	60
	8	22.65	1.00727	60	22.1964	1.03711	56	25.2456	0.749804	57	23.2333	0.858775	60
	9	22.9167	1.09035	60	23.5357	1.01673	56	26.4035	0.644944	57	25.3	0.849826	60
	10	24.8	0.859247	60	24.9821	0.821185	56	29.1754	0.212579	57	24.7333	0.853	60
	11	25.3667	0.986338	60	25.1071	0.744974	56	28.9649	0.372088	57	24.8667	0.784189	60
	12	25.7167	0.847759	60	24.9821	0.978831	56	28.5614	0.56806	57	23.95	0.876699	60
	13	26.3667	0.730284	60	26.0357	0.745969	56	28.9298	0.352986	57	26.2833	0.677354	60
	14	25.7667	0.819731	60	24.7857	0.737103	56	28.1754	0.570869	57	25.95	0.788485	60
	15	24.4667	0.970313	60	22.9107	0.912495	56	27.1053	0.712704	57	24.45	0.973498	60
	16	23.5667	1.0183	60	18.6786	1.12732	56	27.0175	0.794519	57	22.0833	1.03315	60
	17	20.6333	1.02565	60	15.0536	1.17452	56	24.9474	0.994162	57	19.0167	1.20837	60
	18	15.5667	1.06997	60	11	1.32924	56	21.5614	1.23545	57	15.2833	1.26582	60
	19	11.8833	1.12322	60	10.8929	1.25011	56	18.2105	1.23029	57	10.6	1.2211	60
	20	8.65	0.956342	60	11.0536	1.25575	56	12.6667	1.09548	57	8.65	0.968377	60
	21	6.6	1.00203	60	8.83929	1.21937	56	8.7193	1.14291	57	9.01667	1.11474	60
	22	3.31667	0.722711	60	7.21429	1.14123	56	4.85965	0.881244	57	4.4	0.748709	60
	23	2.51667	0.682092	60	4.60714	0.908716	56	3.29825	0.735326	57	4.66667	0.910289	60
	24	1.41667	0.40845	60	3.64286	0.810815	56	3.89474	0.8133	57	4.83333	0.930393	60
	25	4.78333	0.561018	60	2.96429	0.554184	56	3.22807	0.598147	57	5	0.770575	60
	26	23.65	0.9196	60	14.1071	1.54409	56	18.8246	1.34545	57	16.6667	1.43635	60
	27	26.8833	0.624858	60	23.0179	1.07101	56	24.5965	0.972639	57	19.9333	1.25524	60
	28	27.8333	0.523011	60	24.6429	1.05941	56	26.5088	0.697347	57	22.45	1.03837	60
	29	28.05	0.53648	60	25.2679	0.889875	56	27.6842	0.571985	57	23.6167	1.09108	60
	30	27.7	0.641899	60	25.2857	0.947558	56	28.1053	0.471416	57	24.2833	0.90263	60
	31	26.45	0.761141	60	23.0714	0.962565	56	27.1228	0.60183	57	21.9167	1.2195	60
	32	27.8833	0.512053	60	22.2321	1.36181	56	25.8421	1.08006	57	21.7667	1.08596	60
	33	27.1667	0.541585	60	24.375	0.875927	56	27.4035	0.769834	57	21.45	1.27657	60
	34	24.6	0.905476	60	22.2679	1.45796	56	27.2982	0.673507	57	22.75	1.18527	60
	35	26.2833	0.626664	60	22.3571	1.35882	56	27.0702	0.818359	57	22.1	1.23593	60
	36	27.4167	0.587676	60	24.1071	1.21106	56	26.7544	0.624921	57	24.1333	1.08077	60
	37	27.05	0.629961	60	21.6607	1.43116	56	26.386	0.793044	57	22.3833	1.30321	60
	38	27.3833	0.574944	60	23.7679	1.12873	56	26.4561	0.790003	57	24.6333	1.07697	60
	39	25.4833	0.943755	60	24.125	1.22662	56	26.2632	0.942762	57	26.8333	0.852436	60
	40	24.6167	1.01349	60	25.4464	1.04444	56	25.9123	0.817371	57	25.25	0.993659	60
	41	26.9	0.751909	60	25.9821	1.0628	56	25.7719	0.97847	57	25.2833	1.04856	60
	42	26.35	0.887714	60	25.4821	1.19033	56	26.7544	0.877625	57	27.1	0.819156	60
	43	26.9833	0.834798	60	25	1.26234	56	27.2807	0.750837	57	26.95	0.836804	60
	44	26.7167	0.831611	60	25.6964	1.03004	56	27.807	0.552642	57	25.0167	1.15751	60
	45	26.2667	0.978257	60	24.5893	1.23603	56	26.6667	0.756067	57	27.2	0.76572	60
	46	24.0833	1.21113	60	23.2321	1.46207	56	25.9123	0.813529	57	27.2	0.776709	60
	47	25.6667	0.972697	60	23.6964	1.23081	56	23.7544	0.990013	57	25.4833	1.08051	60
	48	15.2	1.52174	60	14.1786	1.50348	56	14.807	1.29788	57	16.9167	1.49089	60
	49	0.883333	0.287294	60	6.5	0.903457	56	15.386	1.85278	57	10.65	0.880365	60
	50	0.95	0.52638	60	17.2143	1.07773	56	23.5263	1.17036	57	21.0667	1.26197	60
	51	3.23333	0.827277	60	19.2679	1.05359	56	15.5263	1.6655	57	17.75	1.51781	60
	52	8.85	1.30878	60	20.1429	1.09646	56	11.9825	1.70865	57	15.3	1.61583	60
	53	17.95	1.26434	60	21.5357	1.07418	56	11.5263	1.68197	57	16.3333	1.61589	60
	54	24.0167	0.861444	60	20.9821	1.05267	56	8.96491	1.50832	57	17.3333	1.55895	60
	55	27.6167	0.587579	60	22.0179	0.947139	56	6.50877	1.32692	57	16.85	1.60575	60
	56	27.65	0.571856	60	22.1429	1.02799	56	6.5614	1.30644	57	16.5	1.63343	60
	57	27.95	0.485045	60	21.1786	1.05717	56	5.5614	1.27513	57	16.8833	1.68511	60
	58	28.0333	0.616609	60	23.2679	0.965809	56	5.08772	1.15559	57	13.4333	1.60883	60
	59	28.2167	0.445373	60	23.4107	0.865192	56	5.35088	1.24968	57	13.1667	1.61581	60
	60	28.35	0.391884	60	24.1607	0.953387	56	4.77193	1.1214	57	13.2667	1.56928	60
	61	28.3833	0.409693	60	24.5357	0.838197	56	4.2807	1.07569	57	12.7	1.73796	60
	62	28.3667	0.469984	60	26.0536	0.613918	56	5.49123	1.30262	57	12.1833	1.69254	60
	63	28.9333	0.45836	60	24.5	0.83316	56	4.68421	1.10653	57	11.6167	1.60826	60
	64	28.3833	0.52297	60	24.6429	0.851823	56	4.5614	1.16819	57	10.1333	1.61568	60
	65	28.1	0.41762	60	24.7321	0.778982	56	4.22807	1.1612	57	11.7167	1.61929	60
	66	27.7167	0.402037	60	25.3036	0.82175	56	4.15789	1.16168	57	10.5	1.56326	60
	67	24.4333	0.930454	60	23.0714	0.845483	56	3.77193	1.06788	57	10.45	1.55637	60
	68	19.3	1.28887	60	20.7857	0.921854	56	3.33333	0.966654	57	8.88333	1.45887	60
	69	14.2333	1.39194	60	15.5714	1.31595	56	2.40351	0.908695	57	9.08333	1.53643	60
	70	7.06667	1.05119	60	7.80357	1.13944	56	2.91228	0.853373	57	8.78333	1.50068	60
	71	2	0.600847	60	4.58929	0.967248	56	2.33333	0.819305	57	7.46667	1.37542	60
	72	0.166667	0.166667	60	3.26786	0.753559	56	0.596491	0.315493	57	5.51667	1.24294	60
	73	0.05	0.05	60	0.410714	0.230438	56	2.33333	0.661951	57	7.48333	1.34301	60
	74	3.23333	0.851176	60	3.26786	0.914704	56	3.94737	0.998564	57	7.28333	1.35694	60
	75	10.8333	1.32898	60	9.28571	1.46622	56	3.68421	0.995654	57	8.48333	1.42684	60
	76	17.1333	1.1926	60	16.5536	1.5803	56	3.91228	1.00789	57	8.28333	1.51212	60
	77	19.1667	1.04939	60	16.7143	1.45801	56	3.89474	1.02129	57	9.36667	1.47885	60
	78	17.2833	0.988662	60	16.2321	1.45383	56	3.24561	1.0004	57	9.65	1.51803	60
	79	17.3667	1.02068	60	15.3393	1.36307	56	4.70175	0.98165	57	10.2667	1.51226	60
	80	15.9667	1.15347	60	14.8036	1.33787	56	4.84211	1.1692	57	10.2167	1.57829	60
	81	13.2	1.10592	60	14.0714	1.23815	56	6.07018	1.30159	57	10	1.44894	60
	82	15.3	1.16476	60	12.5	1.39851	56	5.70175	1.25556	57	9.68333	1.37008	60
	83	16	1.1825	60	12.8036	1.17728	56	5.47368	1.12533	57	10.4	1.32984	60
	84	15.8667	1.15945	60	14.0893	1.44381	56	6.42105	1.19233	57	11.9	1.46864	60
	85	16.35	1.05948	60	14.1786	1.20823	56	6.10526	1.18963	57	11.5167	1.38321	60
	86	17	1.00928	60	13.3036	1.25897	56	6.19298	1.25243	57	10.4167	1.39334	60
	87	18.7667	0.902716	60	16.9464	1.25056	56	5.05263	1.08025	57	10.85	1.40093	60
	88	20.3833	1.05982	60	19.5	1.30484	56	6.94737	1.2703	57	11.3	1.3846	60
	89	23.65	0.777445	60	20.6786	1.23165	56	8.31579	1.34266	57	12	1.39126	60
	90	21.9	0.94232	60	20.9107	1.15215	56	10.4035	1.51141	57	12.4667	1.43965	60
	91	20.2	1.12817	60	19.375	1.10476	56	11.7193	1.52911	57	13.3333	1.29005	60
	92	19.85	1.03493	60	18.7679	1.09158	56	10.9825	1.5411	57	15.5	1.38994	60
	93	17.2333	1.0927	60	18.1429	1.11903	56	9.21053	1.35464	57	17.6	1.48632	60
	94	18.2667	0.945362	60	18.75	1.21523	56	8.29825	1.40398	57	19.1167	1.32641	60
	95	17.35	1.05761	60	18.0536	1.05972	56	9.59649	1.40462	57	15.9167	1.52165	60
	96	13.25	1.0305	60	15.9464	1.12048	56	8.57895	1.29679	57	12.8167	1.49924	60
	97	4.65	0.936041	60	8.92857	1.10895	56	7.14035	1.31276	57	10.1	1.32633	60
	98	6.7	1.06466	60	16.2679	1.08696	56	6.03509	1.32334	57	10.5167	1.45546	60
	99	9.71667	1.13797	60	22.5714	0.978289	56	7.96491	1.25979	57	12.7667	1.53626	60
	100	14.2167	1.32514	60	23.5536	0.892217	56	7.12281	1.29537	57	14.2833	1.54501	60
	101	19.3667	1.29688	60	25.9464	0.671507	56	8.03509	1.46662	57	15.4333	1.54524	60
	102	23.2	1.21776	60	26.0714	0.717977	56	8.42105	1.40732	57	15.8667	1.51387	60
	103	25.2667	0.94147	60	26.5893	0.67168	56	8.59649	1.56798	57	16.3	1.52499	60
	104	27.2167	0.635171	60	26.5179	0.642131	56	8.42105	1.42282	57	17.4333	1.5425	60
	105	28.3167	0.586328	60	27.9107	0.616482	56	9.77193	1.50084	57	17.95	1.5118	60
	106	28.4167	0.577493	60	27.9464	0.572883	56	9.75439	1.51977	57	18.35	1.57412	60
	107	28.9833	0.535461	60	28.6964	0.33021	56	10.4561	1.54081	57	18.45	1.54562	60
	108	29.1167	0.321623	60	28.8036	0.322752	56	11.5439	1.56001	57	18.3333	1.57428	60
	109	28.7	0.565136	60	28.6429	0.424439	56	12.6316	1.55207	57	18.9833	1.48733	60
	110	29.1	0.426985	60	28.375	0.443248	56	13.8772	1.61371	57	18.9167	1.53293	60
	111	29.1833	0.434066	60	28.8036	0.415932	56	13.2281	1.60572	57	19.8667	1.43256	60
	112	29.2333	0.40503	60	28.8036	0.397574	56	12.8947	1.56494	57	18.7333	1.5117	60
	113	28.75	0.419594	60	28.8929	0.404262	56	13.1228	1.59339	57	20.15	1.39467	60
	114	28.9833	0.346485	60	28.5357	0.450082	56	12.6491	1.63174	57	18.5333	1.32628	60
	115	27.8833	0.562526	60	27.1071	0.59417	56	11.4035	1.49976	57	19.2667	1.45631	60
	116	25.6833	0.857829	60	24.4821	0.940085	56	8.49123	1.33821	57	18.15	1.50232	60
	117	19.7	1.22112	60	20.6964	1.01704	56	7.75439	1.21969	57	15.6667	1.33079	60
	118	8.26667	1.12668	60	11.4821	1.06813	56	8.31579	1.38628	57	14.2167	1.41403	60
	119	2.3	0.577986	60	4.05357	0.797488	56	5.78947	0.98794	57	9.36667	1.28792	60
	120	1.55	0.466641	60	4	0.813841	56	3.40351	0.860167	57	5.68333	1.06099	60
	121	0.25	0.155184	60	1.92857	0.584351	56	10	1.13362	57	13.7667	1.27766	60
	122	5.23333	1.05267	60	9.98214	1.29897	56	12.2632	1.46204	57	13.2167	1.43466	60
	123	15.7833	1.50537	60	17.8214	1.32437	56	10.8772	1.46387	57	14.05	1.47243	60
	124	18.25	1.20019	60	20.7679	1.25045	56	11.7895	1.46636	57	14.1667	1.34777	60
	125	19.25	1.15069	60	23.0179	1.08487	56	12.0702	1.4876	57	16.4	1.40081	60
	126	19.5167	1.11727	60	20.4286	1.29004	56	11.3333	1.39578	57	16.7167	1.37185	60
	127	17.5167	1.16116	60	18.4464	1.37556	56	11.6316	1.46077	57	16.7667	1.42126	60
	128	17.1833	1.10992	60	20.25	1.0821	56	11.8246	1.4312	57	16.6833	1.38871	60
	129	16.6333	1.14486	60	20.4107	1.27355	56	11.2632	1.40187	57	18.4333	1.39801	60
	130	19.4833	1.15041	60	19.0357	1.30955	56	12.2632	1.38025	57	17.4	1.35801	60
	131	18.4	1.01073	60	17.3214	1.24031	56	11.6667	1.35778	57	16.85	1.3133	60
	132	18.4333	0.955024	60	19.1964	1.17314	56	12.0877	1.32436	57	17.0667	1.34603	60
	133	19.1	1.14258	60	20.6607	1.21069	56	12.2632	1.33784	57	17.8667	1.29022	60
	134	21.9	1.05624	60	22.5179	1.04943	56	12.3684	1.39764	57	19.1	1.18123	60
	135	20.85	1.09643	60	22.1071	0.999246	56	15.1404	1.52905	57	21.0333	1.17242	60
	136	23.95	0.98561	60	23.1964	0.862426	56	15.3333	1.52944	57	22.1333	0.950607	60
	137	21.3667	0.981169	60	22.0536	0.970145	56	16.7193	1.60196	57	22.1667	1.14565	60
	138	21.85	1.04471	60	22.4821	1.05713	56	17.9474	1.59895	57	24	0.934584	60
	139	18.5	1.05136	60	20.25	1.05905	56	17.8596	1.55082	57	24.9667	0.726794	60
	140	17.7333	1.08972	60	20.0893	1.00527	56	15.9825	1.49989	57	24.05	0.938933	60
	141	15.4833	1.12106	60	19.3929	1.12806	56	16.2281	1.35285	57	25.35	0.935135	60
	142	15.45	1.11219	60	18.375	1.12457	56	17.2807	1.43549	57	24.2667	0.974786	60
	143	13.4167	1.31791	60	17.1964	1.10824	56	19.9474	1.18269	57	25.9	0.796071	60
	144	12.1	1.02227	60	17.4286	1.26102	56	20.5088	1.35612	57	24.4833	0.863736	60
	145	5.28333	0.947817	60	8	1.17219	56	4.75439	0.936345	57	7.83333	1.09858	60
	146	1.98333	0.51117	60	5.91071	1.05753	56	6.17544	1.0997	57	9.91667	1.32752	60
	147	3.9	0.781748	60	8.80357	1.15725	56	7.5614	1.06435	57	11.1333	1.26233	60
	148	5.28333	0.743367	60	10.6964	1.03914	56	11.9123	1.09088	57	13.0167	1.3428	60
	149	8.05	1.01136	60	16.625	1.14147	56	13.7895	1.14372	57	17.8167	1.14549	60
	150	13.7333	1.07668	60	20.8036	1.06765	56	18.7544	1.03397	57	20.8833	1.03964	60
	151	20.45	1.13158	60	24.5357	0.905239	56	21.7719	1.03631	57	24.0167	0.891419	60
	152	23.15	1.10516	60	26.2321	0.81742	56	23.5789	0.884263	57	24.7667	0.853496	60
	153	25.7	0.864981	60	25.7679	0.819404	56	26.3333	0.709466	57	26.65	0.605448	60
	154	25.3667	0.996311	60	26.1429	0.912193	56	27.3509	0.666741	57	25.55	0.754057	60
	155	26.7	0.723027	60	25.8929	0.98945	56	26.9298	0.741223	57	25.7667	0.702846	60
	156	27.2333	0.649801	60	26.0714	0.879366	56	27.9298	0.574554	57	27.1333	0.545379	60
	157	26.25	0.878052	60	26.2143	0.866668	56	27.5439	0.655166	57	26.9333	0.639503	60
	158	25.6667	0.922006	60	26.3214	0.827729	56	26.5088	0.762171	57	25.9167	0.896097	60
	159	24.1	1.04576	60	23.625	1.00439	56	26.4561	0.78483	57	23.9167	1.0875	60
	160	22.3	1.07285	60	21.3214	1.15548	56	24.4561	0.937612	57	23.4167	1.03833	60
	161	19.25	1.10766	60	20.5714	1.16325	56	22.7368	1.02766	57	22.2833	0.904506	60
	162	14.1167	1.11363	60	16.3571	1.17507	56	18.6316	1.21489	57	15.85	1.20939	60
	163	9.76667	1.03317	60	11.9286	1.24025	56	16.2807	1.37667	57	13.7833	1.15276	60
	164	7.25	1.02003	60	9.39286	1.1452	56	14.2281	1.24379	57	10.2833	1.26515	60
	165	3.65	0.786117	60	7.01786	1.09084	56	12	1.2815	57	7.91667	1.24199	60
	166	3.23333	0.730439	60	7.71429	1.12317	56	10.6491	1.23709	57	7.65	1.20541	60
	167	2.8	0.74629	60	7.16071	1.12347	56	8.38596	1.1511	57	6.7	1.06147	60
	168	3.01667	0.680433	60	6.10714	0.968892	56	8.4386	1.15552	57	7.55	1.06363	60
	169	8.18333	0.672079	60	5.92857	0.813784	56	5.70175	0.867459	57	8.35	0.957523	60
	170	24.9333	0.956945	60	21.1964	1.36001	56	19.5088	1.41911	57	22.5167	1.22139	60
	171	26.7667	0.810373	60	25.0179	1.11672	56	26.3333	0.763079	57	27.1333	0.695614	60
	172	27.5167	0.764868	60	26.0357	0.845141	56	28.7544	0.425002	57	28.3333	0.575226	60
	173	28.2333	0.436581	60	26.9286	0.777466	56	29.1754	0.313764	57	29.1167	0.29886	60
	174	27.45	0.726195	60	25.625	1.02867	56	28.8596	0.392951	57	29.4667	0.20785	60
	175	28.15	0.542449	60	26.9107	0.672404	56	29.5439	0.20036	57	29.05	0.486208	60
	176	27.8	0.566384	60	26.4464	0.842815	56	28.7368	0.419994	57	28.5167	0.453792	60
	177	27.4167	0.562627	60	27.1964	0.716421	56	28.7895	0.434087	57	28.6167	0.415852	60
	178	28.15	0.469297	60	26.25	0.655769	56	29.1579	0.304302	57	28.0167	0.689097	60
	179	26.9167	0.68118	60	25.9107	0.919231	56	29.1404	0.34724	57	27.2667	0.691296	60
	180	25.9667	0.783649	60	25.5714	0.901967	56	28.193	0.471253	57	27.6167	0.606039	60
	181	26.3333	0.755644	60	26.7679	0.689434	56	28.2105	0.434808	57	27.55	0.758166	60
	182	27.9	0.452051	60	26.3929	0.863276	56	27.6842	0.741349	57	28	0.650945	60
	183	27.5333	0.62231	60	25.4821	0.992174	56	28.2982	0.4676	57	29.1667	0.265924	60
	184	26.85	0.673059	60	25.0179	1.08037	56	26.9825	0.833393	57	28.65	0.445204	60
	185	26.1167	0.776451	60	26.1964	0.960391	56	27.8596	0.544072	57	28.0167	0.661488	60
	186	26.3	0.802996	60	25.625	0.887343	56	26.9123	0.763468	57	28.45	0.532251	60
	187	25.5	0.882824	60	24.125	1.15519	56	25.8947	0.839458	57	28.8	0.374166	60
	188	23.2667	1.00335	60	26.8571	0.777287	56	26.4035	0.896547	57	28.4167	0.561622	60
	189	21.7333	1.22379	60	26.3393	0.907858	56	27.3684	0.62057	57	27.8	0.802468	60
	190	22.7167	0.893192	60	27.2143	0.676466	56	27.4912	0.653755	57	27.65	0.681816	60
	191	23.1833	1.05619	60	27.8036	0.616557	56	27.3684	0.598992	57	26.2	0.831512	60
	192	21.0333	1.17217	60	23.3036	1.01192	56	23.2632	1.06538	57	23.0833	1.13129	60
Figure 4c Change of male sleep for Dsk with P1 co-activation
	UAS-dTrpA1/+	UAS-dTrpA1/dskGAL4	UAS-dTrpA1/P1-splitGAL4	UAS-dTrpA1/P1-splitGAL4;dskGAL4
	1.45773	-8.33333	-80.566	6.91995
	12.043	-7.97753	-87.7146	-47.2258
	-12.221	12.8205	-46.9114	-41.0191
	-13.0394	2.94985	-12.8703	-42.2096
	-11.5189	-15.2449	-38.4995	-18.6801
	-10.5614	-12.8031	-31.6861	19.6542
	-10.9959	-25.0348	-89.4221	36.935
	9.62567	-16.9259	-67.4506	62.574
	-32.3762	6.27706	-82.7846	-60.6982
	-9.68379	-25.9494	-72.9705	-46.0794
	1.983	-4.34174	-87.5992	27.7169
	-29.3538	-29.2386	-76.6504	20.6674
	-18.5185	-11.5885	-62.4161	-4.88401
	-22.1291	-16.886	-90.3626	-23.668
	-7.33333	2.77228	-65.4917	-12.9518
	-7.89733	-14.1252	-95.3904	40.8967
	-15.8984	6.76118	-83.1372	-54.2084
	5.77342	-13.4409	-90.8103	-80.0505
	4.59627	-4.89192	-54.9482	-83.2936
	-10.0961	-32.8865	-85.3273	5.8952
	-5.61441	1.81518	-94.7368	3.08183
	-25.9569	-2.52294	-66.8293	-42.5065
	-10.1075	-22.4256	-70.3201	-30.4753
	-29.2074	-11.334	-13.1823	44.1953
	-6.17284	-0.990099	-5.04365	-32.2368
	-4.80148	-17.0825	-28.3019	-72.8673
	-1.61137	-19.5286	-87.8899	5.92841
	-16.3441	-13.658	-74.0385	10.9589
	-0.683594	-32.1663	-91.7733	27.6042
	-20.1195	-5.63063	-55.5754	-27.8497
	-25.1117	-35.7808	-21.699	-19.5542
	-10.9125	11.2573	-93.565	11.9565
	-22.8365	-18.0151	-34.5766	-70.4501
	-38.764	3.01837	-26.6409	-50.1217
	-47.0035	-11.7757	-71.6728	-59.2397
	-20.3724	7.77778	-78.0774	-72.0536
	-17.1875	7.60309	-62.9828	-53.8899
	10.625	0	-79.0634	-89.0625
	2.8777	5.14801	-51.0798	-38.8651
	10.4022	-29.4291	-55.6107	0.583658
	-0.0917431	-0.352113	-94.1121	-44.6774
	-7.62621	-3.91645	-88.745	-75.0216
	-8.68095	-12.9505	-66.2307	-79.9136
	1.15183	-12.9439	-80.83	-82.2199
	-3.72399	3.87985	-96.875	-57.7381
	1.12359	11.879	-97.5586	-62.2199
	-4.14453	2.60756	-94.6121	-43.5417
	-23.0863	-16.7568	-81.7792	-88.5648
	-18.2796	7.37968	-62.9559	-47.7789
	-12.0599	-11.7866	-63.4506	-89.0798
	-1.83221	-11.67	-97.3173	-86.6213
	8.64198	4.24431	-53.4502	-70.8972
	-3.70799	0.874317	-51.3575	-72.4771
	-1.38504	-11.0544	-63.4518	48.8889
	-3.69069	70.2448	-70.7973	-94.0417
	-18.2131	1.08992	-89.0411	-56.186
	-13.3269		-96.6357	-29.1115
	-13.0785			-96.6245
	-19.1489			-45.9633
	-16.3351			-89.4599
Spontaneous walking
Figure 4d 24h locomotion at 22℃
No. of 5min	UAS-dTrpA1/P1-splitGAL4			UAS-dTrpA1/P1-splitGAL4;dskGAL4			UAS-dTrpA1/+;DskGAL4/+			UAS-dTrpA1/+
	mean	sem	N	mean	sem	N	mean	sem	N	mean	sem	N
1	309.627	23.0929	36	344.568	13.4643	19	254.327	23.3585	24	318.243	20.3069	24
2	226.03	23.9891	36	279.566	19.7537	19	202.778	29.2212	24	288.868	9.34709	24
3	200.946	24.4814	36	257.061	22.3899	19	181.835	29.2301	24	280.134	9.38836	24
4	195.912	23.9162	36	237.244	26.8444	19	168.079	27.8247	24	277.74	9.17559	24
5	186.584	21.6306	36	202.258	24.3819	19	168.48	26.4635	24	262.167	11.4747	24
6	180.913	21.1245	36	181.282	23.4754	19	170.09	24.2005	24	264.513	9.70161	24
7	172.169	19.7707	36	150.957	23.0359	19	168.939	23.0807	24	253.281	11.1979	24
8	165.718	18.3478	36	120.774	18.6174	19	162.557	21.7306	24	230.776	13.0752	24
9	156.234	18.3528	36	113.891	19.0081	19	164.792	20.1736	24	229.512	11.4309	24
10	139.878	16.7335	36	75.2484	18.5388	19	171.962	22.4451	24	202.042	15.7424	24
11	121.522	16.4049	36	78.6895	16.0332	19	156.071	18.8977	24	184.909	18.9849	24
12	131.008	17.442	36	80.4789	16.7972	19	178.718	20.5567	24	173.713	20.5049	24
13	117.272	15.1698	36	72.9789	16.982	19	168.118	19.6391	24	164.933	16.0745	24
14	115.293	13.9068	36	66.7295	15.6461	19	184.036	18.3892	24	131.948	21.6903	24
15	125.928	15.25	36	66.9095	17.051	19	186.048	17.6683	24	128.733	19.8399	24
16	134.168	15.7204	36	88.6105	16.5533	19	172.41	17.3947	24	112.152	19.5495	24
17	140.236	13.404	36	80.921	16.8633	19	195.425	17.4544	24	132.518	19.1729	24
18	125.689	12.7657	36	98.7716	17.1056	19	191.629	14.5721	24	120.82	19.1381	24
19	153.772	15.2632	36	119.998	18.3177	19	191.629	14.5721	24	130.885	21.2344	24
20	158.63	13.9238	36	109.602	14.9669	19	194.508	15.1771	24	118.115	20.7509	24
21	164.299	12.1119	36	118.214	17.2311	19	194.821	14.6458	24	124.593	20.1595	24
22	156.601	11.7713	36	127.456	15.3774	19	194.507	15.7948	24	111.144	16.9302	24
23	176.443	12.7294	36	122.528	16.9844	19	211.295	15.6052	24	123.097	20.5868	24
24	167.771	11.7494	36	120.624	18.9365	19	196.442	13.3588	24	139.295	21.4359	24
25	177.041	11.0416	36	105.71	18.6281	19	220.287	14.6046	24	95.2742	18.3938	24
26	165.009	11.3746	36	104.479	16.1301	19	196.75	14.0492	24	108.308	20.3164	24
27	167.704	12.6252	36	127.968	15.238	19	188.647	14.7599	24	131.389	19.8661	24
28	170.653	12.009	36	123.902	13.3314	19	178.935	15.3784	24	136.167	19.3825	24
29	174.893	10.4754	36	118.825	16.1621	19	180.537	17.27	24	128.053	17.4019	24
30	167.459	13.4168	36	98.84	14.8592	19	180.322	16.4246	24	119.927	17.8871	24
31	160.213	11.5823	36	94.4053	15.7074	19	174.364	16.6868	24	104.042	19.3534	24
32	166.105	11.5573	36	96.6779	17.1733	19	172.447	17.7171	24	106.783	20.4025	24
33	165.597	13.7221	36	110.376	18.3834	19	156.52	18.6943	24	106.093	20.0609	24
34	140.579	12.5966	36	125.41	17.2092	19	156.056	15.7404	24	97.3825	17.6636	24
35	143.026	13.236	36	107.582	16.3347	19	154.382	18.557	24	96.0467	19.6814	24
36	143.198	15.0906	36	78.8379	16.8376	19	162.818	15.6474	24	112.437	20.352	24
37	133.912	13.7159	36	71.6053	16.3001	19	156.451	17.6813	24	89.14	18.4505	24
38	136.797	11.9854	36	93.6421	16.6184	19	133.8	16.5313	24	90.14	18.6677	24
39	121.747	12.1364	36	76.3221	14.4324	19	133.8	16.5313	24	89.4525	19.8138	24
40	119.382	13.7815	36	52.5358	13.894	19	115.217	17.9702	24	72.77	16.2525	24
41	110.257	15.2482	36	53.3316	14.7503	19	115.443	17.5249	24	72.1392	15.9982	24
42	106.912	13.8313	36	63.5432	16.2214	19	106.193	15.2268	24	71.5942	15.496	24
43	101.951	14.7468	36	58.821	16.5927	19	103.192	16.8044	24	62.7125	15.3095	24
44	99.97	13.5697	36	52	16.4323	19	111.648	18.4819	24	73.0392	18.2531	24
45	88.7111	12.1259	36	75.719	22.5752	19	98.1092	13.9687	24	64.0875	15.2198	24
46	95.5994	16.2168	36	58.0484	16.8976	19	80.325	12.7261	24	56.3875	14.5056	24
47	84.1033	12.0185	36	33.6021	12.3866	19	81.6508	16.3944	24	70.1417	16.9931	24
48	92.3956	15.113	36	27.24	11.8992	19	81.1892	16.4703	24	51.4708	11.7314	24
49	70.3156	12.6698	36	36.5821	11.3016	19	67.9892	14.4974	24	34.47	11.2452	24
50	72.0689	12.0926	36	47.6821	16.6018	19	72.8575	13.4918	24	48.0758	12.7757	24
51	53.8733	8.70837	36	42.7779	15.1872	19	74.6292	16.2346	24	47.5958	14.802	24
52	65.2528	11.4926	36	33.8779	11.213	19	55.085	14.321	24	39.095	12.034	24
53	72.6772	13.0544	36	36.6947	12.2935	19	48.4967	13.9502	24	45.5683	15.7305	24
54	61.4567	12.1347	36	43.0947	14.2439	19	59.9808	14.4565	24	36.9708	10.0107	24
55	49.9	11.0649	36	31.1484	12.3415	19	56.6975	13.8947	24	33.5833	11.2164	24
56	55.0011	12.9053	36	29.0347	11.9423	19	51.9867	13.931	24	42.4225	11.6884	24
57	47.2461	9.99692	36	29.8516	10.9232	19	42.8983	14.488	24	38.7833	9.84898	24
58	43.8678	9.51749	36	16.3621	7.01562	19	39.9583	13.4751	24	23.5258	7.35925	24
59	41.4528	9.24792	36	22.799	10.5998	19	39.9583	13.4751	24	24.5892	10.1576	24
60	41.9922	10.5938	36	13.0705	5.22363	19	34.8117	13.1664	24	30.8633	10.8382	24
61	40.6628	11.5179	36	18.2905	11.1384	19	44.16	12.8947	24	12.035	3.75639	24
62	37.015	9.59078	36	24.979	13.7141	19	29.485	11.1988	24	16.3808	5.71795	24
63	34.5933	9.01254	36	31.3642	14.7151	19	20.2642	9.91002	24	8.1275	2.66946	24
64	26.1189	8.01518	36	28.4347	15.2576	19	21.9958	8.1745	24	12.4758	6.694	24
65	31.9917	9.7321	36	23.7463	12.9693	19	14.8175	5.49895	24	6.505	2.41564	24
66	27.8294	7.71802	36	15.5379	8.51602	19	14.3575	6.12311	24	9.06333	2.76437	24
67	19.3128	5.83925	36	15.9116	9.35951	19	10.205	6.83594	24	11.005	3.90277	24
68	30.0894	8.47254	36	12.7779	5.31906	19	10.705	6.64308	24	12.2808	4.59372	24
69	26.05	6.12307	36	18.1358	14.3715	19	8.34667	3.01677	24	3.5475	1.52558	24
70	27.9133	7.77246	36	9.06105	3.55484	19	7.47417	3.43803	24	14.2567	5.34413	24
71	28.2983	8.75557	36	7.16947	2.96864	19	17.3783	5.17101	24	34.9867	10.7567	24
72	23.6439	7.79644	36	8.64105	3.30235	19	6.85833	2.26469	24	23.5983	8.91398	24
73	23.1967	7.67523	36	7.68	3.04756	19	5.025	2.49727	24	27.7708	10.0448	24
74	19.0394	7.1072	36	12.7558	6.02344	19	22.0392	7.87422	24	24.8483	8.19826	24
75	16.5233	6.40194	36	16.981	6.81203	19	21.195	8.95331	24	11.4342	5.62967	24
76	19.5328	6.43426	36	11.0926	7.20468	19	32.0358	12.0458	24	8.48	3.27968	24
77	28.4778	7.02652	36	8.34842	5.78914	19	18.0767	7.36844	24	28.7017	9.64949	24
78	22.4261	7.08203	36	11.5958	4.45648	19	8.82417	4.95891	24	36.3017	13.0665	24
79	16.0028	5.10771	36	17.1547	8.62613	19	6.98	4.04521	24	20.6283	8.95038	24
80	20.2772	10.4537	36	12.981	4.81214	19	8.85833	4.0588	24	19.6917	8.34518	24
81	18.9078	7.75044	36	15.8453	9.04133	19	8.85833	4.0588	24	13.1317	5.20993	24
82	11.1133	3.71543	36	23.0316	10.7694	19	8.1675	3.91221	24	27.6233	9.55192	24
83	17.8189	5.17425	36	15.0295	5.7021	19	12.8758	7.6292	24	11.7658	4.2985	24
84	12.6744	5.38392	36	5.7579	3.56313	19	18.9442	11.6538	24	9.02	3.08592	24
85	18.2633	4.8721	36	8.99474	4.16084	19	19.9558	9.47109	24	10.6208	5.28464	24
86	17.6411	5.44118	36	11.9547	6.16145	19	8.03667	4.42588	24	14.8825	5.37343	24
87	13.6194	6.24505	36	16.9442	8.02459	19	10.3083	6.46693	24	18.3933	5.94378	24
88	12.8617	5.12437	36	17.5042	6.71756	19	10.5467	4.16767	24	23.5258	8.38788	24
89	12.9656	3.93422	36	9.33474	5.96055	19	3.75417	2.60242	24	25.6083	7.34676	24
90	21.2711	5.66254	36	11.3853	4.18791	19	2.865	1.48646	24	27.5783	9.01157	24
91	9.34111	3.14597	36	11.1021	5.10512	19	3.9225	2.05606	24	6.81833	2.35659	24
92	9.87556	3.98896	36	16.3495	6.30044	19	1.68083	0.662655	24	20.935	7.69454	24
93	10.9922	3.3135	36	15.5853	8.34043	19	3.73167	2.71071	24	18.7758	6.84035	24
94	21.0017	6.11041	36	16.0232	7.97898	19	5.05583	2.65978	24	24.0283	9.1062	24
95	10.0628	2.50733	36	28.14	10.8164	19	5.6125	1.9325	24	12.5742	3.92342	24
96	20.1483	8.08931	36	13.8232	4.64965	19	5.51	2.61927	24	16.9242	5.43018	24
97	16.0322	4.18675	36	11.58	3.98719	19	5.51	2.61927	24	18.6558	9.5178	24
98	11.9856	4.84439	36	28.26	17.0995	19	7.25083	2.89446	24	17.1717	7.52825	24
99	15.0744	6.69258	36	33.9863	19.0363	19	0.854167	0.55031	24	19.5425	6.23821	24
100	10.4461	4.84825	36	29.1368	17.0422	19	24.8783	10.9362	24	19.7833	9.36699	24
101	13.1911	5.78759	36	22.3926	13.3346	19	24.1642	11.6488	24	19.8892	8.10891	24
102	15.5394	4.89838	36	30.4684	18.6466	19	21.1133	11.2206	24	16.8375	5.19952	24
103	18.6978	5.59168	36	35.1516	17.1672	19	12.3992	6.65757	24	7.69583	2.73943	24
104	21.07	5.74603	36	38.6358	17.347	19	13.0233	8.2739	24	20.1367	7.63205	24
105	24.0878	7.40238	36	34.2095	15.2005	19	19.7375	9.20551	24	16.9717	4.64284	24
106	27.8506	9.37451	36	15.3568	7.40583	19	20.1992	8.91873	24	6.41333	2.0761	24
107	31.4956	10.9916	36	11.8284	5.1375	19	11.8983	3.8965	24	11.5733	3.68896	24
108	25.365	9.48184	36	11.6158	6.96055	19	9.27333	3.57606	24	11.5783	3.62515	24
109	18.8305	8.3779	36	16.02	9.57426	19	11.9483	4.55173	24	9.985	3.42674	24
110	27.2595	9.59091	36	12.8432	4.9645	19	11.8917	3.83356	24	5.85667	2.02534	24
111	23.4756	7.85275	36	11.7937	5.98364	19	7.7175	2.07373	24	4.70833	1.96552	24
112	25.1533	8.40861	36	11.3916	8.57065	19	7.32917	1.54946	24	15.9575	6.43963	24
113	20.515	7.7822	36	14.2	7.47434	19	11.6267	3.97785	24	13.1283	3.94347	24
114	19.8189	7.65883	36	13.6537	8.87092	19	21.3325	7.26448	24	7.4325	2.18261	24
115	18.0683	7.09356	36	10.1126	5.38374	19	13.7583	4.8481	24	7.57083	2.17355	24
116	14.755	5.36782	36	15.641	10.112	19	8.365	3.01546	24	4.85083	1.59016	24
117	12.4633	5.87378	36	9.58	7.11573	19	10.4183	3.33586	24	5.91333	2.37539	24
118	19.7761	7.51707	36	16.2758	8.36833	19	18.8758	6.53594	24	16.9925	4.79376	24
119	24.6078	9.2573	36	20.4011	12.1073	19	13.8758	3.99755	24	16.8783	7.2681	24
120	26.2361	9.08385	36	22.8379	9.71961	19	13.8758	3.99755	24	15.1825	8.45116	24
121	22.1783	7.75816	36	16.0116	4.75952	19	6.44583	1.65629	24	11.9808	3.88738	24
122	20.8061	7.24924	36	14.7126	4.75737	19	11.78	3.57478	24	8.885	2.22546	24
123	28.4806	9.49009	36	19.0284	6.46701	19	23.2542	9.77168	24	12.3567	4.47851	24
124	28.1606	8.91227	36	8.23579	2.84033	19	26.4725	11.7365	24	24.6442	9.45708	24
125	22.3006	7.75546	36	14.2316	3.21616	19	16.2775	3.95954	24	22.9225	10.2056	24
126	27.1839	8.89414	36	22.1347	7.70012	19	12.3492	3.92171	24	18.8725	5.7523	24
127	32.2528	8.9878	36	14.3158	5.26889	19	31.8783	11.8414	24	14.2625	6.71141	24
128	26.2222	6.32528	36	13.1747	6.68229	19	40.41	12.1043	24	20.0683	8.32911	24
129	20.0922	6.24168	36	11.7126	6.245	19	52.1242	14.0372	24	6.10833	1.67941	24
130	26.5339	6.76161	36	11.7126	6.245	19	46.6475	13.3818	24	15.1783	3.43458	24
131	19.1006	4.98889	36	12.8789	6.31434	19	47.2683	14.167	24	8.33917	2.97081	24
132	19.1006	4.98889	36	16.2168	6.46304	19	54.6092	14.8428	24	13.0692	3.61237	24
133	19.0828	5.8297	36	18.0916	5.39591	19	35.4683	15.2172	24	34.19	11.0237	24
134	15.9217	5.69849	36	14.5242	5.6533	19	38.7692	15.4548	24	35.9658	13.0294	24
135	18.2706	6.60637	36	19.2	9.57364	19	35.3033	11.5047	24	34.8133	13.3928	24
136	24.0944	7.42117	36	35.0758	10.0902	19	30.7617	8.65701	24	39.2742	14.3334	24
137	19.6022	6.50933	36	46.8558	13.2863	19	49.9825	13.9665	24	42.3742	14.6501	24
138	22.2417	6.5363	36	59.6884	18.8439	19	53.96	11.439	24	37.1275	10.7948	24
139	17.4656	6.28598	36	66.0589	20.9194	19	45.295	12.8451	24	36.9133	15.5512	24
140	17.7511	6.11421	36	67.5105	20.3588	19	37.5525	9.95902	24	38.2025	13.6016	24
141	18.8083	6.98201	36	56.3695	21.8997	19	37.5525	9.95902	24	56.2733	16.6914	24
142	45.1622	10.5321	36	56.2663	21.1292	19	34.5083	9.08881	24	44.6117	12.2419	24
143	41.7989	9.46002	36	62.2189	20.9692	19	33.2733	9.26825	24	26.12	8.78265	24
144	37.975	10.7584	36	57.4926	18.4899	19	33.4542	8.52783	24	26.12	8.78265	24
145	38.2561	10.3317	36	41.7916	16.3615	19	30.4525	9.27251	24	19.0667	6.53802	24
146	32.82	8.72872	36	30.3537	13.9741	19	28.7742	12.4092	24	27.4192	10.6871	24
147	28.8922	8.50506	36	27.2053	13.6	19	32.3158	11.1565	24	14.7625	4.01764	24
148	27.9594	8.17932	36	33.82	10.1667	19	33.8283	11.7115	24	3.44083	1.41194	24
149	25.845	7.13218	36	49.3358	16.1475	19	43.3583	12.8108	24	9.0125	3.46733	24
150	31.0478	6.43154	36	45.7811	17.5115	19	42.1783	12.1507	24	7.18083	2.08379	24
151	24.9	6.7253	36	38.1105	15.144	19	41.34	12.7802	24	7.38833	2.28019	24
152	20.5611	6.22412	36	48.1368	17.4197	19	44.2817	12.7082	24	11.6617	3.71203	24
153	18.2094	5.05087	36	56.7768	17.6148	19	33.1692	12.6139	24	13.915	4.31948	24
154	19.5128	5.54369	36	63.8621	18.0643	19	39.5792	11.8182	24	24.0133	6.47836	24
155	18.1817	5.59956	36	46.2232	15.5934	19	35.7467	9.64187	24	21.38	9.13368	24
156	63.8655	16.6611	36	76.9368	20.0508	19	41.0117	10.837	24	12.8317	3.95395	24
157	58.5389	12.379	36	88.821	21.8442	19	31.4075	11.2168	24	19.2667	6.07042	24
158	52.9583	11.3642	36	80.4379	17.7839	19	31.0733	11.5211	24	11.2567	3.68818	24
159	47.4878	10.7147	36	86.4063	18.2327	19	23.83	6.99448	24	9.02	4.03508	24
160	51.4311	11.0646	36	73.2916	18.8683	19	23.83	6.99448	24	16.8917	6.96861	24
161	72.8567	13.3096	36	60.6116	18.4425	19	16.2367	4.94128	24	28.2533	12.2731	24
162	62.3378	13.0101	36	52.941	17.2965	19	32.69	8.4632	24	14.8592	4.3456	24
163	59.2767	13.4023	36	52.8568	17.7891	19	35.3142	7.16118	24	12.3558	3.77616	24
164	58.2889	11.9346	36	49.0863	15.6614	19	44.5908	12.9931	24	7.135	3.05157	24
165	56.5917	11.6294	36	49.4063	18.507	19	42.9158	12.3421	24	6.05583	2.76208	24
166	49.355	12.1838	36	37.0958	16.3222	19	60.21	14.5866	24	14.86	4.91287	24
167	43.3789	12.1118	36	36.8547	14.685	19	63.6667	16.2603	24	13.1275	4.10589	24
168	33.175	9.92117	36	30.6632	11.8964	19	58.2425	14.8559	24	7.63167	2.25546	24
169	33.4378	9.65825	36	16.5884	8.36406	19	63.4175	14.7256	24	13.2217	4.66984	24
170	32.9111	9.40759	36	16.9232	5.29341	19	73.575	20.9259	24	5.38083	1.80774	24
171	35.3944	8.99503	36	16.2789	6.62345	19	66.4525	19.3599	24	17.0725	4.70475	24
172	25.5244	8.25667	36	12.6874	6.69563	19	66.2308	19.5867	24	21.5583	5.94061	24
173	19.3072	6.66094	36	8.52	4.82305	19	70.76	17.6843	24	12.5617	4.12335	24
174	15.5644	5.87254	36	10.2947	5.24847	19	66.8567	19.7203	24	12.7983	2.88046	24
175	18.885	6.68865	36	15.6179	8.09146	19	57.87	15.1827	24	29.9967	9.66447	24
176	21.0678	5.77215	36	17.2242	7.9404	19	51.075	15.7639	24	25.5642	11.196	24
177	22.4578	6.58281	36	8.97158	2.83539	19	48.3917	15.1064	24	16.8483	10.1004	24
178	11.7344	3.0904	36	14.4253	6.34035	19	45.5225	15.0246	24	17.3825	11.1211	24
179	19.985	5.2897	36	17.8874	6.36815	19	31.3233	11.2593	24	28.3308	10.3544	24
180	11.7761	3.98585	36	17.1011	6.52861	19	31.3233	11.2593	24	19.7667	8.11295	24
181	19.8017	6.09393	36	19.1547	6.41944	19	22.1817	10.1053	24	8.94583	2.50957	24
182	14.9056	3.7067	36	22.1063	8.46927	19	42.805	13.9987	24	14.85	3.29434	24
183	10.1778	2.36468	36	36.12	14.148	19	49.9892	14.4522	24	5.9375	1.9042	24
184	12.1106	2.61203	36	34.1242	13.7576	19	43.72	12.2739	24	7.70333	1.76806	24
185	9.43833	2.35893	36	27.3568	12.6629	19	48.1233	13.8527	24	25.3342	10.2201	24
186	8.87222	1.78121	36	28.9674	11.8063	19	49.6192	15.699	24	32.2892	10.9286	24
187	10.8444	3.32555	36	26.4179	9.28699	19	46.835	16.9614	24	32.5217	10.3246	24
188	19.53	6.71457	36	29.2611	13.0608	19	35.5417	12.3655	24	33.1158	9.88728	24
189	16.4333	5.14523	36	31.3074	14.1571	19	37.4333	12.8461	24	19.355	6.79575	24
190	17.8378	5.16175	36	30.5084	14.5836	19	32.0525	9.99221	24	20.8833	10.308	24
191	14.8683	4.66296	36	31.0621	13.7894	19	41.5767	13.22	24	22.7775	9.51812	24
192	11.6783	3.67897	36	29.2358	12.3475	19	42.1642	13.3375	24	21.0858	8.88449	24
193	16.2033	4.30145	36	18.52	5.7284	19	35.7142	10.3941	24	16.2833	4.27786	24
194	25.2256	6.24444	36	10.5116	3.72819	19	16.6958	8.48534	24	22.0542	6.04774	24
195	25.6289	6.71042	36	18.7463	6.77832	19	21.2075	10.5069	24	23.0325	7.80126	24
196	22.9083	6.27961	36	16.8368	5.4019	19	22.2358	9.14998	24	26.7617	10.6497	24
197	26.8817	7.32172	36	32.5758	7.73681	19	32.3217	11.1484	24	18.1908	10.4536	24
198	20.8039	5.34636	36	30.9474	10.5984	19	39.0667	12.1141	24	22.6233	10.8854	24
199	30.2706	6.73327	36	28.7284	11.6045	19	35.8908	9.85258	24	17.105	9.28794	24
200	38.67	7.62957	36	24.1158	9.39018	19	35.8908	9.85258	24	23.1633	10.0305	24
201	34.0372	7.43384	36	27.7863	11.809	19	33.2492	12.7893	24	18.2292	8.35635	24
202	27.5911	6.89379	36	28.7537	11.4796	19	31.0517	12.1148	24	22.5317	8.75672	24
203	20.8506	6.54382	36	27.1874	12.953	19	36.0792	11.0718	24	18.685	4.58592	24
204	20.5061	6.01383	36	23.06	11.242	19	50.13	11.5335	24	6.29583	2.42607	24
205	21.2933	5.08598	36	18.9779	6.26135	19	41.5183	12.9678	24	4.56167	1.71811	24
206	19.8517	5.2398	36	31.3926	10.4323	19	50.8767	15.5846	24	14.4517	4.19721	24
207	21.5672	6.31407	36	26.6232	9.22285	19	47.1825	14.3695	24	14.4517	4.19721	24
208	29.0317	7.38131	36	33.2032	10.8312	19	45.9892	14.1308	24	18.6133	6.17344	24
209	22.2356	6.54466	36	39.7937	15.5681	19	42.4967	17.6645	24	21.0208	6.65889	24
210	18.1589	5.7478	36	31.8147	13.0404	19	30.385	13.4151	24	22.5958	10.9804	24
211	30.5606	8.26415	36	19.799	10.4807	19	31.9858	12.7958	24	29.73	11.3208	24
212	31.9039	9.24562	36	20.2737	10.4061	19	50.6933	15.9196	24	28.8067	12.1383	24
213	46.3833	11.7016	36	22.6895	12.1056	19	47.6267	12.5656	24	35.4575	9.00905	24
214	46.3678	11.5035	36	26.8968	12.9632	19	33.755	13.0619	24	24.5392	9.91487	24
215	43.4806	10.7409	36	21.479	12.7151	19	42.0817	14.2864	24	31.8783	13.209	24
216	49.2861	11.6642	36	22.1126	8.25141	19	42.8792	13.0183	24	45.6267	12.9299	24
217	46.4856	12.3239	36	23.7653	10.2729	19	37.8592	14.6382	24	59.6342	18.2483	24
218	52.1978	11.9289	36	11.2084	3.43579	19	28.6592	11.3148	24	62.9625	16.5866	24
219	48.0889	10.6927	36	8.16632	3.24478	19	21.5425	6.45323	24	67.3392	15.8955	24
220	50.825	10.0282	36	7.95158	2.68374	19	21.5425	6.45323	24	58.5258	16.379	24
221	49.285	10.4273	36	9.03053	3.27124	19	21.7092	11.5584	24	58.27	13.2083	24
222	39.0356	9.47276	36	13.1442	3.53722	19	49.7333	16.2982	24	45.0092	12.1238	24
223	45.5589	11.1879	36	12.561	3.16943	19	48.2483	15.7242	24	41.7092	11.0684	24
224	36.6222	8.5775	36	14.7537	4.43663	19	39.1408	12.4438	24	41.0433	12.0482	24
225	41.0605	9.68808	36	13.8505	4.30795	19	42.665	14.7352	24	22.66	7.34877	24
226	32.4833	7.81646	36	9.18421	3.00006	19	52.3817	14.6925	24	21.5408	6.23843	24
227	23.9256	5.65067	36	5.49579	2.14449	19	37.8908	12.6572	24	13.3425	3.77362	24
228	22.9367	6.174	36	9.86842	3.06025	19	40.2342	10.8251	24	12.2342	2.77737	24
229	16.0628	4.46376	36	11.48	3.69155	19	38.3425	11.1309	24	14.7508	5.24269	24
230	13.4522	4.24922	36	14.3905	3.99005	19	47.4492	12.8078	24	17.3217	10.2034	24
231	13.4567	4.37299	36	9.14737	3.36651	19	51.0575	13.4081	24	19.0658	9.81457	24
232	17.2617	5.90057	36	9.68842	4.22088	19	63.55	12.9304	24	21.1033	12.1586	24
233	19.8878	6.48878	36	6.99789	2.38268	19	64.5167	16.5078	24	16.605	10.6221	24
234	21.1583	5.99204	36	6.99789	2.38268	19	41.4425	13.4837	24	33.895	12.6114	24
235	19.9944	6.28615	36	11.161	3.40485	19	39.49	11.8322	24	26.6575	11.5539	24
236	17.6983	5.08372	36	10.4421	3.34907	19	32.2017	11.6957	24	26.6833	14.5526	24
237	19.2811	3.43446	36	12.8358	3.75462	19	40.7392	12.659	24	31.2058	13.5126	24
238	18.5133	4.92672	36	25.8179	9.53413	19	33.8783	8.86441	24	29.62	13.1245	24
239	15.9072	5.92965	36	31.9832	10.2806	19	33.8783	8.86441	24	29.0058	12.875	24
240	23.7278	6.68517	36	29.5653	10.5561	19	52.6033	16.7082	24	37.5475	14.8457	24
241	28.3133	7.28079	36	34.0568	11.8762	19	56.0625	15.7911	24	29.8242	11.7276	24
242	33.4667	7.55543	36	35.2579	10.5658	19	66.7	17.1029	24	24.3525	10.3304	24
243	19.6672	6.48145	36	51.8884	13.7611	19	63.6842	16.5589	24	28.3942	6.57988	24
244	21.3444	6.77621	36	56.6611	17.628	19	71.3158	16.3226	24	15.7458	3.70058	24
245	25.2361	7.84122	36	62.361	17.7023	19	81.6842	18.2849	24	21.935	6.63111	24
246	25.4456	7.05439	36	56.7347	19.3084	19	72.1467	19.89	24	35.3558	10.2475	24
247	46.9561	10.6902	36	58.3253	18.194	19	92.2967	23.283	24	31.73	11.7457	24
248	47.5611	10.915	36	68.6063	18.2009	19	78.5933	19.6582	24	38.7217	11.4696	24
249	47.3433	11.8605	36	75.8916	22.0202	19	60.3008	19.0552	24	36.81	11.6037	24
250	46.9272	13.0994	36	69.3126	22.4659	19	52.5417	19.2279	24	42.9717	14.2991	24
251	38.9839	10.0641	36	66	23.8423	19	50.145	18.351	24	58.685	15.7271	24
252	44.4583	11.4555	36	62.6084	20.7353	19	49.7342	15.6483	24	22.2167	7.97778	24
253	42.41	10.864	36	63.4505	21.2463	19	66.5208	17.1771	24	29.1217	9.74439	24
254	50.0055	11.1159	36	63.0442	20.9253	19	77.5492	16.5286	24	25.7225	8.44515	24
255	38.7344	8.47403	36	70.02	20.3233	19	50.92	14.0232	24	25.2042	5.49656	24
256	49.9378	9.69559	36	76.2747	21.9823	19	59.9442	17.4159	24	25.8875	7.39742	24
257	53.7739	11.619	36	58.2716	21.7022	19	54.7817	14.5312	24	35.5808	8.91881	24
258	52.6728	11.1678	36	52.4095	18.5019	19	45.7275	13.7671	24	28.9608	10.3686	24
259	56.2139	13.1785	36	59.3474	20.4415	19	45.7275	13.7671	24	15.6383	7.21878	24
260	54.9156	12.71	36	41.9579	14.1887	19	50.1708	15.8391	24	14.2908	7.46791	24
261	61.2161	16.3786	36	44.4316	17.3623	19	71.695	15.5738	24	33.5342	11.68	24
262	45.2445	11.1595	36	21.8684	7.36219	19	61.6633	17.0261	24	59.7975	22.3929	24
263	47.8255	14.0169	36	36.7716	12.6248	19	55.0942	16.3881	24	44.8475	18.4021	24
264	61.8456	14.0683	36	44.7116	16.8289	19	47.5642	14.0381	24	44.28	14.2679	24
265	51.8489	12.0955	36	38.98	12.2876	19	49.3642	14.6284	24	62.3417	16.1102	24
266	57.9383	14.0349	36	35.2421	14.0349	19	49.5525	13.5757	24	61.4	15.9065	24
267	57.7206	13.1616	36	29.5221	13.9141	19	69.085	17.0415	24	49.7158	14.3392	24
268	59.6394	13.7496	36	32.7958	13.9755	19	59.995	15.622	24	35.6475	14.8684	24
269	49.8556	12.146	36	40.4095	13.933	19	61.5442	17.1135	24	36.0492	13.0588	24
270	50.25	10.8138	36	42.1979	13.0879	19	73.0842	17.7732	24	43.7567	11.6804	24
271	53.3161	11.0453	36	37.3105	15.2893	19	67.5892	17.6464	24	37.9725	13.5425	24
272	53.8383	13.1258	36	36.7537	12.7316	19	54.4408	18.1207	24	43.5958	15.0573	24
273	55.7844	11.5872	36	46.8568	14.416	19	66.4067	16.127	24	37.8075	11.3054	24
274	63.1378	14.0061	36	51.66	16.7298	19	62.2333	19.3433	24	47.855	13.8564	24
275	63.1378	14.0061	36	43.9583	17.2192	19	46.7433	14.3367	24	72.1408	19.4939	24
276	79.7233	14.0395	36	48.53	12.0886	19	51.7217	10.3928	24	68.7858	20.4964	24
277	76.0275	14.6729	36	39.7633	13.3421	19	51.7217	10.3928	24	61.9367	19.3419	24
278	72.9	14.7407	36	35.9067	10.5082	19	56.8442	15.3791	24	66.5967	18.8008	24
279	70.5833	15.6992	36	45.2933	12.4672	19	55.3583	17.0371	24	49.8967	16.1352	24
280	61.7367	12.5633	36	33.0833	11.0049	19	35.9883	7.82694	24	53.5483	15.9172	24
281	67.5692	13.5686	36	34.885	12.2517	19	54.5967	16.5212	24	62.7367	18.243	24
282	65.045	13.0629	36	37.4083	13.6621	19	42.6683	13.4607	24	66.5233	18.7375	24
283	55.2567	12.5427	36	63.585	21.128	19	68.3033	19.3005	24	52.0417	14.4711	24
284	79.3783	13.8451	36	75.0967	20.0551	19	50.3967	16.8477	24	94.375	19.0948	24
285	117.368	17.3796	36	79.2917	16.1188	19	57.7467	17.3714	24	125.477	26.3423	24
286	110.853	16.0577	36	86.615	16.6513	19	54.32	15.7774	24	101.778	21.318	24
287	91.635	15.3322	36	88.09	19.5083	19	43.6833	13.4846	24	70.4383	15.0101	24
Figure 4e mean velocity of 24h locomotion at 22℃
	UAS-dTrpA1/P1-splitGAL4	UAS-dTrpA1/P1-splitGAL4;dskGAL4	UAS-dTrpA1/+;DskGAL4/+	UAS-dTrpA1/+
	63.9072	30.699	31.859	54.5938
	57.1785	40.1272	26.3696	44.9797
	60.0888	27.4056	30.8034	57.6952
	71.7912	46.4982	23.0135	57.2263
	58.4982	55.0024	43.3873	28.1393
	82.8951	32.3537	41.9487	62.1703
	46.2029	22.172	42.0854	47.1413
	61.9563	46.8379	35.7662	50.9227
	58.1799	33.7216	34.5481	26.1898
	54.5575	57.8498	33.2481	71.9514
	64.3541	70.5236	19.4048	57.0304
	62.394	46.5925	15.7213	45.167
	16.0686	57.8494	81.339	39.5076
	20.8141	34.6431	63.4311	33.1204
	15.9708	48.1315	71.7182	30.8532
	33.7976	51.8035	82.9375	34.1711
	29.9711	37.2015	117.233	34.6574
	18.1064	33.9894	91.205	42.8063
	25.7991	59.0333	92.0051	29.7555
	32.559		80.2973	40.5381
	19.3487		75.5795	76.0295
	20.2544		82.178	41.6865
	19.2982		105.329	27.2889
	21.5011		114.929	47.2137
	52.6741
	70.0344
	75.1652
	62.1003
	89.6321
	100.848
	75.1318
	77.2758
	74.7239
	47.517
	44.9378
	81.883
Figure 4f 24h locomotion at 30℃
No. of 5min	UAS-dTrpA1/P1-splitGAL4			UAS-dTrpA1/P1-splitGAL4;dskGAL4			UAS-dTrpA1/+;DskGAL4/+			UAS-dTrpA1/+
	mean	sem	N	mean	sem	N	mean	sem	N	mean	sem	N
1	246.936	20.8131	32	334.948	15.3	19	355.114	19.9533	24	265.398	43.8006	24
2	157.536	14.6553	32	192.4	18.3761	19	207.873	22.344	24	199.602	32.2877	24
3	138.816	17.9117	32	156.849	15.2573	19	126.513	23.5484	24	158.515	25.1133	24
4	121.425	18.2432	32	137.088	10.4886	19	77.7108	18.7809	24	121.362	28.9562	24
5	117.885	21.0033	32	120.355	10.3503	19	41.55	13.8927	24	96.4383	25.0968	24
6	118.053	21.4623	32	116.378	11.1981	19	32.0625	12.5863	24	100.628	27.7813	24
7	131.238	20.4357	32	127.535	12.198	19	10.2392	2.37894	24	81.9125	21.9322	24
8	154.492	20.8925	32	175.932	15.8841	19	13.9867	3.86626	24	79.9442	21.7688	24
9	153.931	21.3159	32	164.489	17.7248	19	19.525	6.1985	24	72.05	24.7073	24
10	173.107	18.8707	32	165.638	20.3868	19	22.235	4.53359	24	74.5483	22.2148	24
11	172.793	18.7189	32	182.805	21.2913	19	36.125	8.97723	24	85.2275	25.4506	24
12	189.875	24.5131	32	163.557	19.8105	19	46.0992	7.21822	24	112.61	34.7986	24
13	196.046	19.5357	32	149.096	18.777	19	34.8167	7.46815	24	110.538	24.6301	24
14	206.573	17.2714	32	155.305	17.7121	19	52.3992	15.7677	24	81.9683	23.7303	24
15	206.194	15.5496	32	159.698	17.3859	19	52.3042	13.9373	24	87.1008	25.7457	24
16	218.909	14.2119	32	179.983	17.591	19	37.9508	12.5676	24	83.635	24.0989	24
17	216.568	14.6056	32	161.725	14.5384	19	36.4217	11.8286	24	79.0383	22.9137	24
18	235.557	13.5773	32	185.093	17.5369	19	27.965	7.40627	24	76.43	23.7217	24
19	248.054	12.113	32	202.131	16.0007	19	18.6583	4.70512	24	83.9417	23.8927	24
20	244.407	12.8327	32	201.16	16.0144	19	15.7958	4.66272	24	66.3617	20.9986	24
21	259.259	12.7117	32	212.037	21.1747	19	19.5342	4.88629	24	57.3533	17.7964	24
22	261.507	13.5965	32	197.947	20.491	19	13.0583	3.80214	24	69.5667	19.8652	24
23	262.881	13.6013	32	223.559	21.1792	19	17.5567	5.14233	24	71.1567	22.03	24
24	267.717	16.3256	32	221.993	19.2172	19	21.1708	6.69113	24	109.191	32.0848	24
25	243.827	14.2974	32	216.223	19.6545	19	21.6467	4.75042	24	55.6133	17.4331	24
26	261.133	13.4226	32	231.792	16.6861	19	25.8008	7.16256	24	68.7467	19.8085	24
27	264.291	13.1428	32	249.896	16.4229	19	33.8258	14.5497	24	43.4342	14.0345	24
28	255.444	12.2979	32	235.931	13.7168	19	29.535	14.325	24	40.7467	15.4535	24
29	266.02	12.1483	32	241.554	14.1139	19	28.755	12.0515	24	68.6492	18.5099	24
30	260.517	12.2435	32	248.548	12.016	19	21.2025	6.59342	24	38.7083	15.7682	24
31	269.505	12.6116	32	242.763	16.7619	19	31.9275	10.6825	24	39.7742	17.7525	24
32	273.389	13.2054	32	242.713	14.4937	19	25.55	6.24489	24	44.4892	16.7196	24
33	283.352	12.8791	32	253.131	12.8422	19	27.1742	10.0383	24	44.5483	14.7041	24
34	282.618	11.8139	32	248.555	12.8948	19	16.0092	4.45303	24	45.295	16.3869	24
35	274.475	12.0663	32	239.404	13.9645	19	22.59	6.88842	24	59.6208	17.6136	24
36	289.271	15.8557	32	240.885	11.1443	19	23.7517	8.44724	24	97.2492	21.6025	24
37	271.477	12.5617	32	237.997	16.1449	19	24.34	6.36565	24	74.3117	18.113	24
38	281.902	11.3385	32	243.864	15.6525	19	23.6392	6.0846	24	111.052	24.319	24
39	284.393	10.2368	32	241.147	12.7107	19	20.3683	3.82687	24	89.6867	18.3852	24
40	278.16	11.3756	32	255.543	9.97405	19	31.805	12.8232	24	81.6575	24.7039	24
41	280.509	11.1461	32	259.459	9.40274	19	39.1342	15.9086	24	82.5217	23.6696	24
42	273.641	11.8796	32	245.835	15.2339	19	31.4217	12.5017	24	80.8917	21.2804	24
43	277.329	12.6817	32	240.666	14.3596	19	20.0008	4.52452	24	96.5942	25.5223	24
44	285.598	12.4133	32	250.392	8.90807	19	35.3858	14.8476	24	86.0708	20.3213	24
45	276.337	12.0268	32	253.459	10.2479	19	35.7808	13.7309	24	89.0883	22.5248	24
46	273.666	11.9271	32	243.224	11.4629	19	40.3833	15.3369	24	77.21	19.5232	24
47	285.934	12.8242	32	256.392	9.18587	19	33.715	11.7406	24	70.9492	16.521	24
48	289.568	12.6927	32	250.004	11.1714	19	13.8392	2.89876	24	91.4958	28.8659	24
49	278.649	10.876	32	245.247	12.2019	19	22.4658	3.73748	24	47.3042	15.1915	24
50	277.593	10.5704	32	252.325	13.4258	19	22.4658	3.73748	24	54.4958	14.3447	24
51	288.671	11.4595	32	252.509	11.4376	19	28.9042	5.78318	24	56.2617	15.4947	24
52	285.152	10.8834	32	248.646	14.7779	19	39.6392	16.4231	24	49.0425	16.1644	24
53	281.361	11.6275	32	232.191	16.6584	19	42.8183	17.7841	24	49.8883	14.0486	24
54	280.644	11.6509	32	244.449	13.867	19	40.0133	15.1746	24	38.9325	12.7153	24
55	287.593	11.0691	32	242.661	15.4119	19	40.2367	14.7794	24	47.2633	11.8806	24
56	280.524	10.9393	32	243.128	16.2828	19	35.9908	13.3442	24	47.2633	11.8806	24
57	280.588	10.9393	32	241.507	16.2784	19	33.9592	10.5855	24	54.0817	17.9041	24
58	285.778	12.2362	32	246.613	17.4126	19	23.5117	3.72766	24	41.7308	12.2803	24
59	286.142	12.0094	32	245.984	16.607	19	25.1733	3.74322	24	46.985	13.2265	24
60	297.281	12.5275	32	240.341	16.5349	19	31.9392	4.76364	24	48.1925	13.6105	24
61	284.682	13.7247	32	241.653	15.8297	19	28.9183	6.02867	24	67.815	21.9687	24
62	280.539	10.5498	32	235.269	16.834	19	25.095	4.10644	24	30.2558	12.9089	24
63	286.268	10.6695	32	235.964	16.4588	19	24.4292	3.22521	24	27.0317	8.37262	24
64	287.717	11.4529	32	236.853	19.7137	19	26.7975	4.62025	24	31.0108	9.21306	24
65	274.502	11.4841	32	231.756	19.3423	19	28.7267	5.38051	24	23.4667	7.30465	24
66	281.592	11.7927	32	231.989	18.2049	19	22.5392	4.22897	24	32.0067	6.87566	24
67	286.378	11.081	32	232.617	17.7949	19	22.5325	3.89347	24	21.1275	5.39958	24
68	279.913	12.0361	32	229.791	14.5913	19	23.6075	3.99197	24	25.8258	5.90098	24
69	288.824	12.7347	32	236.891	17.1176	19	18.1525	3.21467	24	20.9442	5.34187	24
70	296.913	12.2425	32	241.912	15.8374	19	28.8375	4.70708	24	39.1333	13.151	24
71	302.982	12.1722	32	240.224	14.5481	19	20.3892	3.97267	24	41.5525	13.199	24
72	294.706	13.6976	32	231.769	17.1081	19	27.0725	4.09061	24	43.9475	13.2082	24
73	284.762	11.6696	32	236.464	15.676	19	22.2075	3.33982	24	34.505	10.7047	24
74	282.519	12.0798	32	231.786	14.9055	19	23.705	5.12329	24	37.1375	13.5526	24
75	281.287	12.2002	32	226.618	17.596	19	20.1775	3.49995	24	39.4458	13.5061	24
76	280.717	13.1778	32	224.861	16.6861	19	29.0108	4.11613	24	56.2008	12.2285	24
77	290.676	11.7723	32	227.794	15.8567	19	30.63	6.90004	24	50.2542	12.1317	24
78	290.102	12.6308	32	245.133	15.9527	19	31.1375	7.63504	24	31.2983	10.3146	24
79	289.995	11.7296	32	237.967	15.205	19	31.145	5.52292	24	31.0825	6.02006	24
80	290.157	12.143	32	232.691	16.8914	19	31.7242	7.24508	24	31.0825	6.02006	24
81	289.646	11.5054	32	229.476	17.9272	19	22.7233	4.21673	24	42.5217	7.41375	24
82	289.584	11.1675	32	237.393	17.2904	19	20.5217	4.06745	24	45.7433	10.6668	24
83	306.427	11.04	32	224.795	15.2224	19	16.4192	2.70009	24	42.4825	15.1813	24
84	291.931	16.3026	32	218.115	16.8251	19	26.5133	4.55636	24	59.2033	15.2454	24
85	292.981	11.0487	32	226.343	14.5571	19	22.2983	3.52444	24	77.75	18.9732	24
86	284.933	10.0991	32	239.295	16.1117	19	24.1708	3.4562	24	56.2708	14.4177	24
87	287.164	9.17606	32	233.749	12.3493	19	23.5025	4.75177	24	45.4008	11.8342	24
88	290.177	10.8647	32	223.64	16.2518	19	22.3025	3.75398	24	27.7208	9.90023	24
89	287.163	9.87516	32	234.462	14.2143	19	22.2758	3.53935	24	37.8867	14.8816	24
90	295.562	11.3897	32	236.506	16.397	19	32.4192	5.90105	24	46.235	10.4839	24
91	290.553	10.5726	32	223.934	14.7049	19	28.5733	5.48362	24	40.1258	9.2105	24
92	294.979	10.5676	32	228	14.2971	19	28.6717	6.37485	24	24.6175	5.28117	24
93	301.159	11.8093	32	228	14.2971	19	21.4483	3.44047	24	27.6225	8.62411	24
94	300.149	11.1447	32	222.857	16.7993	19	22.4925	2.9971	24	24.7758	7.12125	24
95	320.9	11.4177	32	226.598	17.7193	19	32.8383	4.78114	24	18.5783	9.92172	24
96	294.945	21.3775	32	221.539	17.2969	19	31.2117	7.06256	24	21.2858	4.98377	24
97	295.163	10.8378	32	220.749	16.0091	19	30.2967	5.63804	24	52.0425	15.1466	24
98	292.935	10.5318	32	220.374	17.8067	19	29.3308	3.94739	24	27.175	5.86244	24
99	291.447	10.8644	32	213.865	17.3034	19	32.1058	5.28464	24	25.9633	5.57085	24
100	298.332	11.7539	32	223.853	17.4118	19	21.9975	3.37667	24	27.3267	7.50511	24
101	293.046	12.5419	32	216.084	18.0002	19	20.3392	3.05565	24	21.4383	5.43678	24
102	298.191	11.2057	32	218.466	16.4295	19	23.5567	5.10738	24	31.0567	6.71422	24
103	300.023	12.2993	32	219.381	18.0136	19	21.3608	3.80829	24	33.2692	6.72949	24
104	298.091	10.1236	32	231.7	16.0449	19	28.7133	5.41208	24	22.73	4.98136	24
105	300.761	11.1718	32	230.837	17.3978	19	27.2367	6.95698	24	31.7833	6.35139	24
106	299.452	11.5003	32	233.542	18.4696	19	24.3392	4.07051	24	36.925	7.45556	24
107	313.251	11.4563	32	226.306	16.1762	19	22.0967	3.88902	24	34.4833	9.49087	24
108	294.495	19.3846	32	217.871	19.0796	19	19.4333	3.35805	24	40.4375	11.5564	24
109	291.276	11.593	32	214.651	18.3043	19	29.8583	4.02706	24	82.0167	24.9016	24
110	291.501	11.6608	32	216.777	19.5255	19	22.9633	4.34722	24	42.9383	12.8655	24
111	291.079	10.2134	32	214.171	18.7314	19	24.0067	5.67501	24	46.7292	13.1057	24
112	291.214	11.5596	32	209.325	17.494	19	23.7	3.688	24	47.0917	9.24601	24
113	299.107	10.4551	32	222.142	16.1981	19	22.3475	4.00427	24	38.255	13.273	24
114	295.307	10.4551	32	209.327	16.2996	19	22.4783	3.6332	24	41.2717	14.5669	24
115	304.361	11.5615	32	207.004	17.1255	19	20.2775	3.71366	24	32.5275	11.4643	24
116	296.542	10.1584	32	224.145	15.4867	19	18.745	3.9552	24	39.0767	13.6043	24
117	310.022	10.6616	32	210.091	16.0707	19	22.3817	4.2401	24	44.3892	12.2725	24
118	304.921	11.1474	32	218.996	17.5127	19	14.175	2.72612	24	49.6208	12.6368	24
119	319.476	11.3547	32	211.952	18.2828	19	21.5958	3.87576	24	39.5875	8.16996	24
120	310.236	10.6238	32	212.814	16.6579	19	26.1008	4.26226	24	26.9983	6.65713	24
121	303.644	16.2341	32	213.923	16.02	19	24.6408	4.08408	24	66.0042	19.774	24
122	300.956	11.8647	32	216.403	16.702	19	23.2117	4.71899	24	31.7433	6.52774	24
123	303.69	9.80545	32	207.66	14.8343	19	21.3942	3.22244	24	23.0017	4.84391	24
124	307.492	10.109	32	216.066	17.1629	19	24.9383	4.85249	24	27.8758	7.48927	24
125	296.717	12.109	32	213.375	18.3772	19	29.2725	5.64773	24	16.5667	4.16861	24
126	297.285	12.236	32	222.119	17.0981	19	23.6542	4.23639	24	31.3475	6.37752	24
127	278.988	11.7668	32	213.457	18.6967	19	24.4333	3.62152	24	28.2117	5.88507	24
128	289.406	16.4742	32	218.999	19.0576	19	28.8617	7.30024	24	34.3933	9.97496	24
129	287.393	10.098	32	214.864	17.0189	19	20.92	3.73743	24	31.5883	5.91068	24
130	291.604	9.91776	32	213.332	16.9399	19	23.795	5.22957	24	9.21167	2.22918	24
131	271.783	9.18429	32	222.424	17.7758	19	42.0708	16.9002	24	10	2.99733	24
132	285.848	8.89064	32	210.924	16.9761	19	44.5475	15.9407	24	23.5383	2.93111	24
133	305.547	8.04665	32	204.575	18.5949	19	39.915	15.7799	24	23.5383	2.93111	24
134	294.389	9.79081	32	212.338	18.2747	19	41.0367	14.5057	24	13.5617	4.4292	24
135	261.162	9.13407	32	210.511	19.1477	19	35.4625	14.0875	24	26.6367	7.38792	24
136	272.428	10.6578	32	203.034	17.8454	19	29.0175	14.2653	24	18.96	4.72977	24
137	292.712	10.2762	32	213.274	19.2417	19	39.1058	13.2276	24	22.9967	5.89668	24
138	274.456	11.5961	32	220.033	18.117	19	39.5442	12.6968	24	7.49667	2.86309	24
139	278.308	11.4624	32	212.689	17.4599	19	27.0917	3.98412	24	30.3667	6.38301	24
140	276.363	10.5384	32	216.873	18.1026	19	17.0242	3.0806	24	26.0767	6.74504	24
141	297.038	9.96546	32	221.145	13.2878	19	19.5442	3.76212	24	5.34667	1.9585	24
142	296.397	10.4578	32	223.321	13.4133	19	34.0933	6.42519	24	10.245	2.92279	24
143	298.795	9.34146	32	208.637	13.9935	19	29.88	3.81612	24	9.92	2.84971	24
144	309.031	7.12188	32	211.034	15.3839	19	23.7208	3.96112	24	22.5433	5.15015	24
145	296.755	8.60887	32	208.925	14.7216	19	23.8425	3.624	24	26.1617	5.68758	24
146	280.762	8.19979	32	197.656	17.0408	19	17.2042	2.91065	24	12.7467	3.68542	24
147	286.026	8.38894	32	200.963	18.3072	19	25.05	5.05763	24	21.905	3.83271	24
148	294.643	9.35975	32	190.448	17.0306	19	28.5558	5.44056	24	22.9533	3.96133	24
149	293.928	9.57855	32	209.741	17.457	19	20.9383	3.65062	24	30.525	6.89093	24
150	295.59	8.37777	32	214.522	16.4045	19	18.7058	4.13389	24	30.805	6.87686	24
151	285.172	8.20162	32	218.647	16.6342	19	21.9883	4.06675	24	18.2083	4.80735	24
152	294.527	7.96545	32	221.475	17.9548	19	22.1867	4.10798	24	10.905	3.6454	24
153	301.481	6.71729	32	213.676	17.5591	19	22.4083	3.56476	24	35.33	6.10079	24
154	298.46	7.94029	32	217.544	16.9006	19	29.8217	10.7109	24	31.0333	6.31838	24
155	311.191	7.75765	32	203.656	18.7322	19	37.4658	14.8976	24	31.5983	6.85112	24
156	273.853	9.98879	32	191.513	16.6362	19	33.4908	15.7318	24	23.3017	8.02094	24
157	299.261	7.67271	32	206.911	15.7581	19	78.2342	23.9152	24	36.065	8.43365	24
158	285.498	11.4079	32	220.876	14.4399	19	71.1292	20.9269	24	77.0617	23.9413	24
159	257.758	11.1848	32	208.229	15.8661	19	83.6358	22.076	24	71.7717	28.2223	24
160	272.927	9.02694	32	209.387	16.3716	19	103.345	22.7851	24	73.5317	30.2282	24
161	254.348	12.9988	32	199.478	17.5975	19	86.965	22.169	24	71.3483	23.8333	24
162	266.442	9.96087	32	210.128	16.8897	19	82.5442	19.5847	24	50.9233	22.6455	24
163	282.901	14.3583	32	202.089	14.964	19	72.6275	18.0509	24	23.055	6.17313	24
164	288.996	13.0967	32	208.591	13.3923	19	53.9775	12.0045	24	26.1942	5.90273	24
165	286.604	16.8074	32	192.222	15.878	19	37.3042	11.9539	24	39.7825	12.5726	24
166	311.85	17.6106	32	200.072	14.837	19	26.6842	8.67784	24	49.005	13.3031	24
167	329.25	16.2321	32	211.465	13.2681	19	18.7358	4.94863	24	50.8033	13.1677	24
168	317.693	12.5779	32	203.466	13.527	19	20.3308	6.90689	24	76.0225	23.0154	24
169	311.211	16.6379	32	213.422	15.001	19	18.9458	6.72408	24	30.2225	7.22511	24
170	309.719	11.0802	32	200.04	15.2788	19	21.2192	6.79795	24	30.8242	5.98907	24
171	296.239	10.7786	32	219.319	16.0223	19	15.9658	3.76678	24	30.8242	5.98907	24
172	312.424	10.7786	32	202.961	14.7336	19	15.66	3.19592	24	39.785	7.94486	24
173	312.269	11.5805	32	214.768	14.9665	19	16.055	4.94735	24	38.9375	10.7509	24
174	313.815	12.2788	32	214.937	14.1389	19	12.2833	3.37524	24	30.5958	9.83713	24
175	305.824	11.0631	32	208.198	16.109	19	15.5683	5.0195	24	36.0442	7.29031	24
176	308.975	11.5297	32	206.909	18.6574	19	11.3608	3.00743	24	29.0667	8.4006	24
177	316.413	11.8402	32	199.483	18.1232	19	10.865	2.70687	24	39.6833	9.20455	24
178	314.062	10.91	32	197.053	17.2095	19	17.6933	5.62507	24	47.6675	10.9754	24
179	302.571	11.2757	32	196.403	16.0382	19	18.83	4.94841	24	37.2833	7.87074	24
180	304.381	11.3833	32	195.663	17.5736	19	15.4267	3.36989	24	81.04	20.6321	24
181	303.854	12.4756	32	201	17.5632	19	13.895	2.48816	24	38.3542	10.873	24
182	290.768	11.4384	32	193.066	16.8832	19	12.5867	3.15826	24	39.925	12.4811	24
183	302.026	11.4568	32	194.675	16.5858	19	7.38083	1.66608	24	37.9092	10.0534	24
184	295.899	12.553	32	195.655	18.3405	19	13.3358	3.58382	24	33.94	12.5879	24
185	307.657	15.0562	32	199.056	17.8588	19	14.755	3.84901	24	44.9217	12.6128	24
186	317.68	14.5768	32	202.744	17.7205	19	18.2508	3.21199	24	43.7625	13.014	24
187	314.702	15.8006	32	200.952	18.1031	19	13.2525	2.13719	24	53.6108	15.9211	24
188	311.682	17.63	32	201.219	17.1378	19	13.2525	2.13719	24	71.7308	18.6198	24
189	311.642	13.5699	32	204.437	16.0704	19	17.0925	3.48827	24	56.7858	17.0107	24
190	319.079	11.0606	32	204.437	16.0704	19	14.6	3.08334	24	55.1308	17.5129	24
191	297.947	11.3118	32	199.202	16.7834	19	17.2092	3.05472	24	53.5308	16.9383	24
192	307.772	14.103	32	203.557	16.6915	19	14.2683	3.33279	24	64.9133	20.1197	24
193	294.553	13.3639	32	206.514	16.4918	19	16.73	4.23026	24	41.88	13.4541	24
194	298.722	10.1376	32	201.133	17.7166	19	16.2617	2.86097	24	35.7633	8.8773	24
195	304.028	12.0879	32	211.804	16.4975	19	20.545	2.90564	24	35.2108	11.9203	24
196	294.977	11.162	32	217.742	16.724	19	15.1308	3.77198	24	27.6658	8.74731	24
197	316.925	9.92894	32	214.335	14.6457	19	13.255	2.63313	24	27.4983	10.6596	24
198	311.862	11.2332	32	203.259	15.4548	19	13.255	2.63313	24	37.03	10.6217	24
199	309.377	14.2117	32	199.666	15.1719	19	12.8333	2.94909	24	39.6042	14.0039	24
200	311.498	10.5292	32	196.861	15.3196	19	15.2675	3.35936	24	40.2708	11.0182	24
201	302.326	11.2918	32	200.291	15.152	19	11.2883	2.73611	24	30.2325	8.35211	24
202	327.434	12.4441	32	215.924	15.7659	19	14.12	2.72853	24	40.3633	13.0953	24
203	304.839	12.3987	32	207.244	18.8251	19	13.8075	3.11769	24	50.6033	12.0388	24
204	304.233	11.8996	32	185.217	16.5698	19	16.9008	3.22836	24	66.8483	18.7285	24
205	317.377	19.7932	32	198.255	17.5202	19	11.2783	2.67517	24	18.2092	3.88411	24
206	300.614	12.5449	32	196.668	18.4047	19	21.8933	4.28622	24	26.37	5.37658	24
207	305.79	11.2075	32	199.393	18.0357	19	13.76	2.68722	24	31.2017	7.51759	24
208	302.545	11.7735	32	200.991	17.6225	19	17.1625	3.4286	24	29.0742	7.25989	24
209	312.128	13.7101	32	206.72	17.379	19	15.75	2.91137	24	16.26	4.03164	24
210	315.784	13.4723	32	199.688	17.6215	19	14.4108	2.59649	24	27.0808	7.70731	24
211	317.803	16.1695	32	198.062	16.732	19	19.645	2.75183	24	21.7525	5.03027	24
212	305.213	11.864	32	208.439	15.109	19	20.6575	3.25444	24	21.7525	5.03027	24
213	309.159	12.2432	32	201.118	14.9288	19	17.2658	3.46816	24	23.8308	6.05413	24
214	335.258	11.5237	32	183.124	18.7279	19	27.3375	13.0097	24	27.5825	5.95531	24
215	293.412	12.7544	32	192.031	17.3871	19	22.3217	5.45469	24	31.6542	7.81129	24
216	307.701	12.5965	32	194.717	18.1347	19	23.6475	3.70314	24	16.2208	5.83671	24
217	307.399	22.6976	32	200.876	16.7719	19	19.8867	2.69089	24	30.5425	9.11512	24
218	303.347	12.2708	32	198.698	17.4786	19	19.7725	2.35293	24	19.2667	3.91357	24
219	309.642	11.4094	32	196.064	15.8263	19	23.2642	3.62528	24	23.6375	5.35142	24
220	299.217	10.4108	32	192.739	16.2022	19	28.2558	4.7749	24	26.32	8.83889	24
221	308.052	11.3959	32	182.986	16.5086	19	23.9033	3.83735	24	40.57	10.4936	24
222	306.104	15.4545	32	190.742	16.1803	19	21.6575	3.76727	24	34.4042	9.5818	24
223	308.247	17.8159	32	197.644	17.5172	19	22.375	3.95467	24	41.89	10.5557	24
224	303.463	13.177	32	188.523	15.6202	19	21.885	10.6675	24	36.4425	12.2781	24
225	324.707	13.1598	32	193.102	16.5883	19	28.8267	13.773	24	34.11	9.68557	24
226	326.677	13.1598	32	201.646	16.832	19	30.3508	11.854	24	48.7192	17.245	24
227	315.352	12.9947	32	192.589	16.0729	19	33.9292	11.2805	24	42.3242	13.5714	24
228	321.014	12.0596	32	202.12	19.1372	19	31.915	11.2905	24	29.5783	8.21855	24
229	314.753	13.2705	32	194.168	16.6396	19	31.4358	8.50905	24	46.5842	11.2226	24
230	321.263	16.4208	32	199.467	16.6698	19	20.2758	3.29799	24	31.775	6.8366	24
231	324.907	11.2141	32	190.084	14.7042	19	23.525	4.53389	24	31.4533	6.14995	24
232	311.06	11.4057	32	198.608	13.4838	19	25.0133	4.63822	24	35.6042	5.88744	24
233	317.812	12.6593	32	202.668	15.4546	19	33.4467	9.40375	24	31.7208	6.9559	24
234	317.037	10.6359	32	202.432	14.0188	19	37.085	9.95434	24	49.265	12.536	24
235	329.266	11.6638	32	210.239	13.757	19	20.8067	4.55158	24	42.48	10.2094	24
236	312.674	11.7985	32	201.972	14.5031	19	21.9433	3.35742	24	46.5	14.4238	24
237	316.373	12.4655	32	200.596	14.7385	19	19.655	3.52962	24	49.9525	16.0375	24
238	320.653	11.7166	32	209.26	14.9265	19	19.655	3.52962	24	45.025	9.02039	24
239	324.421	13.1412	32	204.489	15.2566	19	24.325	4.25239	24	48.9675	11.3109	24
240	321.741	12.5624	32	200.859	15.9025	19	20.6542	2.81069	24	60.0433	17.5279	24
241	326.387	14.8581	32	199.625	14.1424	19	25.0233	2.71054	24	42.5158	10.7828	24
242	325.786	11.1643	32	191.702	16.638	19	21.4542	2.68349	24	36.5767	10.1458	24
243	322.868	12.2088	32	199.793	15.064	19	23.2742	3.9192	24	39.3025	9.36133	24
244	324.859	13.7957	32	203.368	15.5244	19	20.4967	3.16331	24	55.455	10.929	24
245	309.451	11.5668	32	196.535	15.4298	19	22.8167	3.45979	24	41.84	8.13219	24
246	321.848	12.0227	32	207.333	15.434	19	22.5792	3.70146	24	42.9083	8.7568	24
247	312.618	12.2391	32	194.739	13.358	19	23.39	3.39231	24	30.5075	7.60344	24
248	328.602	14.3618	32	206.373	14.8271	19	21.7275	3.6366	24	48.3317	15.4195	24
249	335.177	15.8193	32	192.112	15.6345	19	28.5692	7.60956	24	58.0875	12.6456	24
250	279.967	11.5669	32	194.725	15.9733	19	25.4058	4.56391	24	50.515	10.3362	24
251	296.261	13.9835	32	184.123	14.5966	19	26.1708	4.29338	24	38.0067	9.57663	24
252	291.435	10.2968	32	198.293	16.0362	19	23.0325	3.55653	24	51.1733	13.5964	24
253	308.464	21.3157	32	200.203	14.5806	19	25.4742	3.84912	24	17.4942	5.58812	24
254	300.603	12.356	32	199.951	15.432	19	26.37	4.55341	24	27.6967	6.52512	24
255	310.195	11.5329	32	196.513	15.8844	19	30.6858	3.68932	24	27.6967	6.52512	24
256	328.93	12.5487	32	207.633	15.2548	19	25.15	4.24296	24	13.855	3.52392	24
257	331.776	19.39	32	209.279	14.3224	19	23.5125	3.41667	24	21.4633	6.00153	24
258	316.298	23.9391	32	198.194	14.0439	19	22.0567	2.62999	24	28.4358	6.80035	24
259	321.542	27.1766	32	182.327	17.0915	19	20.6125	3.50269	24	34.175	5.76698	24
260	310.758	12.6406	32	184.622	17.1456	19	19.7225	2.38757	24	32.2583	7.33097	24
261	341.091	13.4861	32	188.576	17.3545	19	19.7225	2.38757	24	21.91	5.63517	24
262	314.713	13.5495	32	193.328	17.6029	19	24.59	3.34269	24	32.2642	8.65978	24
263	313.664	12.1976	32	191.344	18.5735	19	25.0142	3.12464	24	31.7025	5.55574	24
264	308.991	20.93	32	192.196	17.8294	19	17.8483	3.83199	24	40.8883	7.41672	24
265	312.908	18.6436	32	193.229	17.4196	19	23.3725	3.1457	24	52.2192	16.0288	24
266	303.337	11.8577	32	193.003	16.8637	19	25.41	4.04464	24	30.6342	8.54012	24
267	314.909	10.9548	32	189.055	16.5258	19	20.4408	3.03088	24	22.0067	4.74735	24
268	327.606	11.8552	32	198.659	16.7156	19	21.0633	3.15206	24	30.7375	6.40182	24
269	333.597	11.7593	32	195.842	18.6111	19	21.6492	2.88568	24	33.7308	8.4292	24
270	336.426	12.6105	32	178.745	16.0617	19	19.7817	3.17903	24	51.2425	14.0314	24
271	325.435	12.5318	32	185.802	16.4464	19	21.7233	3.0593	24	45.4492	9.00575	24
272	314.093	18.2676	32	193.559	15.7108	19	27.1625	4.45041	24	57.8167	16.6107	24
273	316.69	26.2108	32	192.811	15.9907	19	25.3408	3.71999	24	50.08	14.9168	24
274	306.297	21.8753	32	188.927	16.5606	19	24.6467	3.55501	24	60.2583	13.5064	24
275	314.161	13.4799	32	183.966	14.9142	19	19.6992	2.43604	24	49.5617	12.1384	24
276	320.105	11.7073	32	191.574	16.8453	19	25.7592	6.05352	24	51.21	7.97553	24
277	326.767	11.8453	32	189.843	16.3196	19	22.7358	3.78214	24	83.4392	21.73	24
278	320.528	10.4736	32	203.858	15.7035	19	20.7	2.59334	24	46.75	11.5553	24
279	343.983	13.1153	32	199.341	16.6884	19	24.2483	4.52026	24	44.1658	10.7584	24
280	372.008	12.1402	32	184.571	16.1942	19	21.4567	3.11935	24	52.9758	11.251	24
281	328.332	12.1402	32	184.571	16.1942	19	21.4567	3.11935	24	43.6208	6.64131	24
282	328.817	13.4145	32	197.708	15.696	19	34.6867	8.5425	24	43.6208	6.64131	24
283	327.388	10.8741	32	186.533	16.2188	19	43.15	15.2477	24	29.97	7.03555	24
284	349.123	9.52835	32	190.915	14.4405	19	55.2567	11.6505	24	38.9142	7.25754	24
285	385.05	15.1846	32	201.788	16.7635	19	52.1233	18.6995	24	34.3167	7.51687	24
286	349.572	11.5367	32	181.687	18.3701	19	42.3417	13.5839	24	42.9583	8.74826	24
287	351.363	14.5842	32	187.133	22.0953	19	28.975	4.97495	24	37.3575	8.072	24
Figure 4g mean velocity of 24h locomotion at 30℃
	UAS-dTrpA1/P1-splitGAL4	UAS-dTrpA1/P1-splitGAL4;dskGAL4	UAS-dTrpA1/+;DskGAL4/+	UAS-dTrpA1/+
	329.768	204.553	19.6981	59.567
	308.1	236.358	19.2818	86.356
	320.468	275.418	23.4601	66.9779
	291.1	81.5988	28.9337	73.2313
	295.861	169.529	26.7499	56.1811
	324.051	236.795	43.4889	54.2615
	336.47	180.168	28.6036	89.2872
	275.64	287.627	42.6381	75.7482
	267.338	62.3263	44.2285	63.0697
	333.402	100.31	25.3304	50.3128
	283.09	206.131	28.6029	118.181
	338.216	175.568	40.7095	34.1872
	422.196	235.732	33.3198	24.5897
	392.511	310.308	18.9246	38.319
	359.386	239.278	17.665	26.1843
	325.846	274.169	32.4067	21.8782
	398.189	252.185	23.772	34.52
	296.003	216.287	20.9838	33.3052
	263.146	255.444	29.5802	20.5104
	291.272		31.0379	19.6916
	264.542		23.1327	42.3525
	261.785		37.3657	14.9813
	262.929		23.2944	30.3244
	245.095		22.7214	28.5451
	252.555
	308.7
	238.314
	281.426
	295.666
	216.467
	208.6
	248.173
Figure 4h mean velocity during (0.5-1.5)h of 24h locomotion at 30℃
	UAS-dTrpA1/P1-splitGAL4	UAS-dTrpA1/P1-splitGAL4;dskGAL4	UAS-dTrpA1/+;DskGAL4/+	UAS-dTrpA1/+
	50.535	61.1617	7.17	3.50333
	60.77	68.385	10.05	7.25
	89.6783	79	4.46667	10.0133
	93.8417	106.863	12.5833	21.73
	107.908	121.95	20.86	33.1133
	110.088	133.865	35.3667	33.15
	113.662	140.307	9.02	35.0733
	116.36	146.813	24.15	36.6333
	117.28	148.66	32.8	37.9167
	142.77	166.885	3.68667	40.4167
	143.088	173.273	3.4	41.6333
	155.025	186.795	84.5633	50.4833
	160.495	192.157	35.9633	54.8233
	167.312	241.752	10.74	60.7267
	186.525	250.287	17.39	60.8567
	190.278	257.618	26.2167	62.4667
	198.395	261.87	17.2233	80.1467
	201.53	300.978	39.6067	92.9467
	204.105	330.808	36.4	139.147
	218.912		16.1467	189.11
	236.092		18.66	258.083
	244.09		27.2	284.817
	252.047		83.6933	308.537
	255.262		15.4833	340.067
	263.943
	267.137
	272.65
	286.183
	297.492
	299.423
	340.645
	348.992
Figure 4i mean velocity during (12-13)h of 24h locomotion at 30℃
	UAS-dTrpA1/P1-splitGAL4	UAS-dTrpA1/P1-splitGAL4;dskGAL4	UAS-dTrpA1/+;DskGAL4/+	UAS-dTrpA1/+
	214.398	98.7917	32.06	17.8383
	221.567	143.972	22.5267	19.0567
	244.718	178.632	11.5333	24.2767
	251.422	179.128	41.3	16.5883
	258.54	182.353	24.6383	16.8467
	260.053	195.522	11.9283	3.55833
	268.615	204.773	25.855	10.2817
	269.623	214.503	29.03	14.52
	274.008	217.502	16.0367	32.47
	276.377	227.158	34.5783	25.39
	282.147	241.923	16.8767	16.2467
	285.225	259.098	26.36	23.0333
	289.095	265.247	12.1317	34.39
	290.15	277.662	12.8483	69.4767
	297.252	278.418	9.595	76.5567
	307.333	287.445	25.0683	65.2683
	309.667	287.91	47.275	36.5667
	314.795	310.605	36.7983	63.375
	316.333	313.273	58.0933	68.29
	318.023		26.1067	71.1467
	321.732		39.7683	20.655
	324.53		30.9983	37.53
	324.778		14.4583	52.3483
	330.477		21.4967	57.005
	334.365
	335.098
	340.663
	347.33
	357.878
	408.13
	410.893
	443.037
Figure 4j mean velocity during (23-24)h of 24h locomotion at 30℃
	UAS-dTrpA1/P1-splitGAL4	UAS-dTrpA1/P1-splitGAL4;dskGAL4	UAS-dTrpA1/+;DskGAL4/+	UAS-dTrpA1/+
	215.607	191.355	29.8133	9.71333
	254.982	228.622	15.8483	13.7
	255.44	257.642	9.515	13.9983
	256.603	28.515	19.6567	14.24
	259.028	144.102	31.6833	14.8267
	265.528	261.065	19.3717	22.1283
	282.588	165.592	38.025	25.26
	293.498	321.317	17.4517	29.6133
	295.555	32.3267	12.0033	33.4933
	297.497	95.2117	40.02	33.635
	299.668	190.682	17.3317	34.2633
	300.173	192.05	24.3383	37.8483
	304.39	197.742	15.0583	39.155
	306.97	300.993	16.1383	43.0567
	308.852	163.44	23.695	49.785
	325.047	254.312	27.075	56.5933
	332.185	187.233	14.705	75.725
	339.163	193.698	36.9517	86.495
	346.86	224.118	11.1333	90.8133
	353.145		41.3533	193.302
	372.267		37.3583	35.5667
	377.29		13.45	36.7883
	390.312		19.4667	38.6553
	398.218		44.4383	40.3187
	402.758
	412.27
	444.912
	454.77
	301.566
	320.333
	323.667
	303.983
Figure 4l Performance Index of time for visual tracking
	DskGal4>dTrpA1 at 22 ℃	DskGal4>dTrpA1 at 30 ℃	dTrpA1/+ at 30 ℃	DskGal4/+ at 30 ℃
	0.767089	0.762238	0.806887	0.832121
	0.696785	0.754577	0.82105	0.76227
	0.752924	0.642502	0.728496	0.826135
	0.5238	0.762671	0.799881	0.689424
	0.806871	0.8024	0.814906	0.731874
	0.684723	0.667106	0.811414	0.682713
	0.665801	0.879672	0.733406	0.866029
	0.725397	0.7663	0.763638	0.847154
	-0.00321	0.85863	0.832654	0.756246
	0.762307	0.719166	0.757907	0.764706
	0.727218	0.747574	0.649792	0.709614
	0.699963	0.631686	0.664652	0.773992
	0.714656	0.671823		0.657497
	0.729579	0.64515		0.632783
	0.841047	0.655055		0.730668
	0.689962	0.804195		0.777351
	0.745665	0.765791		0.660487
	0.729722	0.834114		0.598668
	0.772357	0.863113
	0.756189	0.833062
Figure 4m Speed of visual tracking
	DskGal4>dTrpA1 at 22 ℃	DskGal4>dTrpA1 at 30 ℃	dTrpA1/+ at 30 ℃	DskGal4/+ at 30 ℃
	1633.95	1806.26	2100.62	2756.68
	1668	1848.75	1974.74	1434.45
	1386.66	1645.27	1628.92	799.813
	1370.41	1825.86	1716.35	2314.77
	1919.77	2077.48	2136.17	1604.34
	1690.01	1822.67	2171.98	1230.29
	1833.1	2068.18	1797.02	1352.1
	1583.14	2215.35	2530.05	2264.11
	1951.43	2415.91	2283.63	2168.85
	2115.56	1798.03	2055.07	2566.9
	2070.41	1867.36	2106.01	2248.78
	2333.1	1884.87	2294.79	2555.15
	1643.82	2327.13		2530.24
	2160.56	2316.06		2694.36
	2299	1305.44		2363.79
	1742.97	2448.47		2664.45
	2269.14	1842		2449.19
	2000.35	2302.91		865.843
	2146.12	2571.51
	2420.68	2757.45

## Sheet: Figure 5
	Figure 5i
	P1 to Dsk neurons Fluorescence(a.u.)
	1 tester male alone	11 tester males	1 tester male + 10 females
	22.252	63.129	34.094
	26.231	51.799	32.667
	31.314	64.671	27.862
	35.52	60.985	36.068
	22.427	64.012	24.667
	31.95	76.544	41.239
	29.389	57.51	34.597
	24.431	56.921	31.742
	27.231	51.589	39.325
	Figure 5l
	dsx neurons to Dsk neurons Fluorescence(a.u.) ROI 1
	1 tester male alone	11 tester males	1 tester male + 10 females
	30.695	29.809	160.554
	20.709	29.969	102.889
	17.507	30.964	116.353
	24.664	17.906	147.286
	23.838	26.006	94.507
	25.343	31.243	116.318
	31.769	30.2	121.626
	27.966	29.097
	30.5	33.045
	27.168	20.951
	Figure 5m
	dsx neurons to Dsk neurons Fluorescence(a.u.) ROI 2
	1 tester male alone	11 tester males	1 tester male + 10 females
	76.1878	96.0195	119.491
	74.9424	93.3265	116.799
	76.3213	95.6245	108.214
	70.1664	82.195	128.763
	72.1135	78.288	115.021
	70.0398	92.1856	101.192
	78.341	85.5624	99.0024
	72.6419	86.1177
	63.3445	78.7174
	75.603	91.9049
	Figure 5n
	dsx neurons to Dsk neurons Fluorescence(a.u.) ROI 3
	1 tester male alone	11 tester males	1 tester male + 10 females
	59.197	66.877	118.08
	60.251	79.211	144.238
	54.602	74.586	137.033
	50.692	66.509	113.769
	49.935	66.066	95.694
	65.666	65.469	94.663
	61.19	61.677	127.391
	51.742	58.717
	55.877	72.441
	77.056	53.604

## Sheet: Figure 6
	Figure 6c
	male-female courtship index(%)
	WT	Dsk1	Dsk1/+	Dsk2	Dsk2/+	Dsk1/Dsk2
	93.0247	90.9639	90.9639	76.2207	74.9524	90.9639
	94.4515	77.0133	74.6354	91.4394	94.4515	90.4883
	89.3786	89.22	89.22	91.1224	92.8662	79.7083
	93.0247	88.7445	88.7445	67.3431	76.6963	88.7445
	91.4394	93.8174	89.0615	90.9639	93.5003	77.9645
	78.2815	88.2689	88.2689	90.6468	93.3418	88.2689
	91.4394	86.0495	86.0495	90.3297	84.4642	86.0495
	87.6347	89.6956	73.8427	71.7819	86.525	89.6956
	80.501	88.5859	88.5859	90.0127	92.5491	82.2448
	85.7324	89.22	89.22	90.9639	92.8662	89.22
	94.4515	71.9404	87.7933	78.7571	84.4642	87.7933
	66.7089	88.7445	88.7445	94.4515	94.4515	88.7445
	87.6347	87.6347	93.9759	91.4394	67.026	93.9759
	75.5866	90.0127	90.0127	91.2809	93.8174	90.0127
	91.1224	91.1224	91.1224	74.9524	93.5003	91.1224
	76.8548	92.7077	92.7077	91.1224	78.9157	76.8548
	89.3786	74.3183	90.1712	91.7565	94.7686	80.1839
	93.0247	85.7324	85.7324	91.915	92.8662	93.6589
	78.5986	88.1103	72.2575	71.7819	84.7812	68.1357
	94.7686	90.0127	90.0127	92.3906	90.8053	90.0127
	89.3786	87.6347	87.6347	93.0247	90.9639	93.9759
	85.8909	84.7812	84.7812	93.3418	91.1224	94.293
	91.2809	75.428	68.1357	75.5866	91.4394	70.6722
	94.7686	89.6956	89.6956	93.1833	75.7451	89.6956
	Figure 6d
	male-male courtship index(%)
	WT	Dsk1	Dsk1/+	Dsk2	Dsk2/+	Dsk1/Dsk2
	8.84591	8.84591	17.4065	17.4065	20	4
	8.05327	8.05327	6.94356	4	6.94356	8
	13.6018	13.6018	19.9429	5	6	19.9429
	17.4065	17.4065	2.98034	8	8	2.98034
	8.05327	8.05327	4.88269	8	4.88269	6
	5	4.88269	5.5168	5.5168	8	5.5168
	4	5.67533	9.00444	9	9.00444	9.00444
	13.1262	13.1262	23.9062	23.9062	7	8
	6	15.1871	15.6626	15.6626	15.6626	9
	3	6.94356	5.83386	8	8	5.83386
	5	20.7356	3.61446	5	3.61446	3.61446
	3	28.662	15.1871	5	8	5
	4	2.98034	21.3697	5	21.3697	21.3697
	6	4.88269	22.7965	7	22.7965	6
	7	15.1871	16.6138	8	7	6
	9.63855	9.63855	8.37032	8	9	8.37032
	4.56563	4.56563	5.5168	5.5168	5.5168	8
	2.98034	2.98034	4.88269	9	8	4.88269
	5.5168	5.5168	8.37032	9	8.37032	8.37032
	7.57768	7.57768	5.99239	6	5	5.99239
	Figure 6e
	courtship index(%)
	22 ℃						30 ℃
	UAS-dTrpA1;DskGal4	UAS-dTrpA1/+;DskGal4, Dsk1/+	UAS-dTrpA1/+;DskGal4, Dsk1/Dsk1	UAS-dTrpA1/+;DskGal4, Dsk1/Dsk2			UAS-dTrpA1;DskGal4	UAS-dTrpA1/+;DskGal4, Dsk1/+	UAS-dTrpA1/+;DskGal4, Dsk1/Dsk1	UAS-dTrpA1/+;DskGal4, Dsk1/Dsk2
	88.903	76.2207	94.4515	92.8662			0	8.37032	84.1471	36.5885
	89.22	86.525	93.9759	92.3906			76.2207	0	84.9398	35.0032
	88.7445	85.8909	93.0247	92.5491			85.7324	0	92.8662	93.9759
	88.1103	86.3665	92.5491	91.915			0	0	91.2809	91.4394
	87.9518	87.6347	92.3906	91.7565			0	0	92.5491	92.5491
	88.2689	92.8662	93.5003	91.598			0	0	93.9759	92.7077
	89.0615	85.4154	92.7077	91.1224			61.0019	0	94.61	93.1833
	90.1712	76.2207	93.3418	92.8662			0	0	93.8174	90.8053
	90.0127	91.915	93.1833	92.3906			0	0	93.5003	90.6468
	90.3297	91.598	93.0247	90.0127			84.1471	0	93.8174	88.7445
	89.5371	91.7565	92.8662	92.8662			24.2232	85.4154	93.6589	89.6956
	89.0615	91.4394	91.915	92.5491			26.7597	0	93.0247	90.1712
	86.525	90.8053	91.1224	93.6589			0	0	93.1833	90.0127
	88.7445	90.9639	91.7565	93.9759			0	80.501	92.8662	89.6956
	91.7565	90.8053	91.598	95.0856			0	0	93.9759	90.1712
	90.0127	90.9639	91.2809	91.2809			0	0	93.8174	87.6347
	89.8542	91.1224	90.9639	90.9639			0	77.0133	93.6589	85.7324
	89.5371	92.8662	86.525	91.1224			0	0	92.3906	84.9398
	89.22	92.3906	87.1592	91.7565			0	0	92.5491	84.4642
	89.0615	92.5491	87.4762	90.8053			0	87.6347	93.0247	86.525
	89.6956	84.7812	90.1712	87.9518			0	0	93.9759	87.9518
	89.5371	82.5618	92.8662	87.3177			0	0	91.1224	92.0736
	90.0127	92.3906	93.5003	92.8662			0	0	93.1833	90.4883
	86.0495	91.598	93.1833	92.5491			0	14.2359	93.9759	92.8662
	Figure 6g
	relative fluorescence intensity
	UAS-dTrpA1/+;DskGal4/+	UAS-dTrpA1/+;DskGAL4/dskRNAi
	0.969015	0.383004
	1.32778	0.455692
	0.822737	0.317716
	0.798548	0.3378
	1.21176	0.404357
	1.02196	0.382021
	0.848205
	Figure 6h
	courtship index(%)
	22 ℃						30 ℃
	UAS-dTrpA1;dsk-GAL4	UAS-dTrpA1;dsk-GAL4/dskRNAi					UAS-dTrpA1;dsk-GAL4	UAS-dTrpA1;dsk-GAL4/dskRNAi
	88.903	94.4515					27.3938	80.1839
	89.22	92.8662					8.05327	86.525
	88.7445	91.2809					0	86.208
	88.1103	86.525					0	87.4762
	87.9518	85.8909					85.7324	89.22
	88.2689	94.4515					0	86.525
	89.0615	93.9759					0	88.2689
	90.1712	89.6956					13.6018	90.1712
	90.0127	86.525					0	81.7692
	90.3297	92.8662					81.2936	84.4642
	89.5371	86.208					0	90.0127
	89.0615	92.7077					0	87.6347
	86.525	91.4394					0	92.2321
	88.7445	76.0621					80.9765	91.7565
	91.7565	91.2809					0	91.598
	90.0127	90.8053					0	90.3297
	89.8542	89.8542					27.7108	89.5371
	89.5371	90.1712					0	88.1103
	89.22	90.9639					0	89.8542
	89.0615	87.1592					82.7204	90.1712
	89.6956	91.598					0	86.525
	89.5371	87.6347					0	90.8053
	90.0127	90.6468					0	91.1224
	86.0495	91.2809					0	91.7565
	Figure 6i
	courtship index(%)
	18 ℃ for 6 days			18degree for 4days then 30 ℃ for 2 days
	tub-GAL80ts/57C10GAL4;DSKCas9-activation	tub-GAL80ts/57C10GAL4		tub-GAL80ts/57C10GAL4;DSKCas9-activation	tub-GAL80ts/57C10GAL4
	50.5	86.667		23.1667	92.833
	92	81.167		0	85.167
	87.3333	72		1.83333	81.833
	42.5	81.5		0	92.5
	62.1667	67.667		0	77
	88	74.667		38.3333	18
	84.3333	41		74.6667	73.333
	2.83333	84		3.66667	16.5
	0	82.667		8.66667	95.667
	97.8333	17.667		86.1667	95.833
	52.6667	89.5		0	63.667
	89.6667	86.667		68.6667	57.833
	81.3333	82.833		5.5	80.167
	1.16667	72.333		5	86.833
	37.8333	63.667		0	90.333
	56.6667	92.167		52.1667	36.333
	94.5	91.167		12.8333	86
	87.1667	18.833		21.8333	34.5
	92.6667	81.5		18.8333	93
	93.3333	81.167		22.8333	85.833
	93.1667			25.8333
	98.1667
	96.1667
	90

## Sheet: Figure 7
Raw data of Figure 7b																		Figure 7d
																		Courthsip Index (100%)
																		UAS-dTRPA1;dsk-GAL4		17D1;UAS-dTrpA1/+;dskGAL4/+		17D3;UAS-dTrpA1/+;dskGAL4/+		17D1;+/UAS-dTrpA1		17D1;;+/dskGAL4		17D3;+/dTrpA1		17D3;;+/dskGAL4
																		30℃	22℃	30℃	22℃	30℃	22℃	30℃	22℃	30℃	22℃	30℃	22℃	30℃	22℃
																		0	88.903	0	80.501	66.0748	92.5491	95.2441	92.0736	94.4515	93.9759	12.8091	92.2321	80.9765	91.1224
																		60.3678	89.22	62.0165	89.6956	66.7089	92.8662	91.2809	89.22	90.4883	93.6589	11.2238	88.4274	85.7324	90.0127
																		0	88.7445	0	89.22	92.0736	93.5003	89.6956	57.1972	80.9765	92.8662	14.3944	89.22	86.525	81.2936
																		0	88.1103	0	89.8542	91.4394	91.7565	52.4413	91.7565	23.9062	88.4274	94.4515	86.0495	89.6956	94.4515
																		0	87.9518	15.6626	94.4515	91.7565	93.9759	15.9797	85.7324	19.1503	80.9765	93.6589	74.6354	87.6347	93.0247
																		17.4065	88.2689	0	94.9271	91.1224	88.1103	19.1503	69.0869	26.7597	80.1839	91.1224	80.9765	85.7324	92.5491
																		77.7108	89.0615	0	94.7686	88.1103	85.7324	94.4515	91.2809	94.4515	93.6589	95.2441	85.7324	82.5618	87.6347
																		0	90.1712	14.2359	93.9759	92.3906	93.0247	93.9759	77.0133	93.5003	92.8662	94.4515	79.3912	89.22	78.2815
																		0	90.0127	0	92.0736	91.2809	91.7565	93.6589	19.1503	35.0032	88.1103	87.6347	79.2327	84.9398	71.1478
																		74.9524	90.3297	0	89.8542	91.1224	91.915	92.0736	92.0736	8.05327	91.2809	93.9759	73.8427	49.2708	92.0736
																		24.2232	89.5371	0	94.61	91.7565	92.3906	87.1592	90.4883	61.9531	86.525	85.7324	70.6722	89.6956	85.0983
																		26.7597	89.0615	0	94.7686	91.915	93.1833	15.9797	90.3297	80.1839	81.7692	80.9765	49.2708	85.7324	81.2936
																		0	86.525	0	94.293	91.1224	93.3418	95.2441	92.8662	92.8662	95.2441	93.6589	89.6956	68.2942	80.9765
																		0	88.7445	0	95.0856	91.4394	93.5003	87.1592	92.0736	94.4515	94.4515	92.0736	90.8053	52.4413
																		0	91.7565	0	94.9271	90.9639	92.8662	82.5618	90.3297	88.1103	93.5003	92.7077	80.1839	76.2207
																		0	90.0127	0	95.4027	91.2809	87.9518	80.1839	91.1224	93.5003	76.8548	92.8662	15.9797	73.0501
																		0	89.8542	0	91.915	92.8662	94.7686	23.9062	88.7445	71.4648	35.0032	92.0736	94.4515	66.7089
																		0	89.5371	0	92.3906	92.3906	94.4515	19.1503	15.9797	49.2708	92.0736	66.7089	80.818	91.1224
																		0	89.22	0	92.2321	92.5491	91.2809		90.0127		80.9765	94.1344	65.1236
																		0	89.0615	0	89.5371	93.0247	91.7565		80.1839		84.9398	93.6589	90.1712
																		18.8332	89.6956	0	89.3786	93.9759	91.915		89.8542		92.8662	8.05327	93.1833
																		15.1871	89.5371	0	93.3418	91.1224	94.4515		92.8662		86.525	92.0736	88.7445
																		0	90.0127	11.6994	93.5003	93.1833	94.293		90.8053		66.7089	80.9765	78.7571
																		0	86.0495	0	90.8053	93.9759	93.9759		90.0127		28.662	93.1833	91.2809
																		Figure 7e
																				tubp-Gal80ts/UAS-dVPR-Cas9-17D3;57c10-Gal4		tubp-Gal80ts/UAS-dVPR-Cas9-17D1;57c10-Gal4		tubp-Gal80ts/+;57c10-Gal4/+
Raw data of Figure 7c																				18 ℃	30 ℃	18 ℃	30 ℃	18 ℃	30 ℃
																				67.3333	0.666667	81.6667	67.1667	86	88.3333
																				94.1667	84.1667	91.1667	73.3333	84.8333	88.1667
																				92.8333	94.3333	92.1667	73.1667	77.1667	87.6667
																				8	80.1667	97.8333	0	26.1667	91.8333
																				1.66667	21.3333	98.6667	83.1667	26.1667	88.6667
																				79	92	98.3333	92	26.1667	77.3333
																				88.8333	1.33333	71.6667	5.33333	90.8333	67.3333
																				3	2.5	90	92.8333	94.6667	89
																				59.8333	85.6667	95.8333	87.1667	93.6667	94.6667
																				75	48.6667	93.3333	78.1667	90.1667	13.1667
																				88.3333	30.3333	94	74	73.3333	76.5
																				96	74	86.6667	84	77.3333	42.8333
																				97.5	0	88.3333	91.6667	83.5	36.6667
																				86.6667	43.1667	91.6667	5.5	86	82
																				99	51.5	90	10	84.1667	90.3333
																				93.3333	27.5	92.1667	83.3333	63	77.6667
																				90	2.16667	87.3333	4.5	53.5	26.5
																				91.6667	62.6667	84.5	93.6667	84.6667	40.6667
																				98.6667	79.1667	85.5	33.5	79.1667	44
																					0	38	26.3333	63.3333	80.5
																						85	94.6667	92.3333	91
																						70	97.3333		82.3333
																						66.5	68.5
																						22.5	96.3333

## Sheet: Supplementary Figure 2
Supplementary Figure 2b
		22oC																									30 oC
	UAS-dTrpA1/+;+/dilp2GAL4	88.1103	83.3545	92.5491	92.8662	89.6956	86.6836	88.1103	90.0127	91.7565	90.8053	92.5491	91.7565	90.3297	91.598	90.8053	93.3418	93.5003	92.5491	93.0247	93.9759	93.8174	90.3297	91.4394	90.1712		94.4515	92.8662	94.293	87.6347	90.8053	94.61	96.0368	93.9759	89.8542	91.2809	93.9759	90.3297	93.3418	93.5003	94.293	93.9759	93.5003	93.3418	88.1103	93.3418	90.3297	91.7565	94.7686
	UAS-dTrpA1/+	80.9765	90.4883	89.22	80.9765	89.0615	88.2689	86.0495	95.5612	92.8662	89.22	88.903	88.7445	87.6347	92.8662	95.2441	92.7077	90.1712	80.501	88.1103	90.0127	92.3906	84.7812	91.2809	80.1839		90.8053	90.6468	80.1839	90.1712	93.1833	93.0247	76.8548	92.3906	91.7565	91.915	91.598	89.5371	90.0127	89.6956	90.1712	87.6347	85.7324	84.9398	84.4642	84.1471	76.2207	92.0736	90.4883
	dilp2GAL4/+	83.3545	92.5491	93.5003	92.8662	93.1833	93.6589	94.4515	93.9759	94.7686	94.293	92.3906	91.4394	91.7565	91.915	91.1224	83.3545	92.5491	93.9759	92.5491	91.1224	86.525	89.0615	88.2689	88.7445		84.1471	83.8301	92.8662	87.6347	91.7565	91.1224	90.0127	91.4394	90.8053	87.4762	91.4394	90.1712	92.8662	93.0247	93.9759	94.9271	94.293	93.9759	93.3418	91.915	93.3418	91.7565	91.1224
[truncated: 1 more columns]

## Sheet: Supplementary Figure 3
Supplementary Figure 3a
		dskGAL4/+												UAS-dTRPA1/+												UAS-dTRPA1;dskGAL4
	1d	34.267	17.817	12.947	12.177	-0.333	11.417	12.957	-0.333	5.937	8.267	17.797		1.667	2.017	16.967	9.557	2.047	19.707	15.747	15.747	17.907	-0.333			2.047	6.287	19.107	12.687	10.137	4.877	4.877	19.047	11.817	22.937	28.407	10.367
	2d	32.74	27.64	24.04	31.9	39.75	16.99	34.99	23.18	33.27	33.11	33.85		26.77	22.76	30.35	18.65	27.29	29.57	26.85	11.63	21.33	35.41			34.41	38.68	24.94	36.5	28.85	35.36	19.05	20.48	35.38	23.85	23.85	33.59
	3d	40.51	32.73	41.55	35.48	40.18	33.73	39.51	41.99	43.41	40.52	35.41		42.75	38.54	43.06	37.6	44.19	40.18	38.31	38.31	42.54				38.84	35.1	11.25	23.23	38.89	37.23	21.35	34.94	37.89	34.01	40.51	42.74
	4d	40.87	34.95	38.98	41.73	41.74	36.8	36.86	36.29	33.85	35.64	39.14		39.7	43.61	27.79	39.52	38.56	33.55	32.74	42.25					39.73	38.46	4.36	20.73	40.21	9.06	43	37.19	43.76	38.43	33.7
Supplementary Figure 3b
		UAS-dTRPA1; dskGAL4										UAS-dTRPA1/+										dskGAL4/+
	30 oC	90	90	100	100	100	100	100	100	100		100	90	100	100	100	100	100	100			90	100	100	100	100	100	100	100	100
	22 oC	75	90	80	90	95	95	95	100	100		100	90	80	90	100	85	90	85	100		100	100	100	90	90	80	100	100	95	100
Supplementary Figure 3c
		UAS-dTRPA1; dskGAL4										UAS-dTRPA1/+											dskGAL4/+
	30 oC	0.567	0.5785	0.4845	0.5405	0.5155	0.587	0.556	0.529			0.623	0.5945	0.507	0.5455	0.6895	0.5495	0.5765	0.55	0.527	0.6865		0.417	0.531	0.569	0.5425	0.581	0.5995	0.536	0.496	0.4195	0.352
	22 oC	0.559	0.425	0.57	0.616	0.4885	0.466	0.508	0.427			0.536	0.496	0.4195	0.352	0.3955	0.424	0.427	0.314	0.2995	0.6025		0.5805	0.5785	0.507	0.505	0.6315	0.6435	0.519	0.5055

## Sheet: Supplementary Figure 4
Supplementary Figure 4a				Supplementary Figure 4b
	UAS-Kir2.1/DskGal4	DskGal4/+	UAS-Kir2.1/+		UAS-TNT/DskGal4	DskGal4/+	UAS-TNT/+
	91.2809	90.9639	87.9518		88.1103	90.9639	88.2689
	92.8662	90.1712	88.2689		94.4515	90.1712	89.0615
	86.3665	88.903	89.0615		84.9398	78.903	90.1712
	91.4394	88.7445	90.1712		81.7692	88.7445	90.0127
	71.7819	88.5859	90.0127		80.9765	68.5859	90.3297
	92.8662	88.4274	90.3297		91.4394	88.4274	89.5371
	93.8174	87.0006	85.5371		93.9759	87.0006	89.0615
	93.3418	87.1592	89.0615		92.2321	87.1592	86.525
	93.1833	88.5859	86.525		91.4394	78.5859	88.7445
	91.2809	90.3297	88.7445		89.0615	80.3297	91.7565
	83.3545	87.9518	91.7565		87.6347	87.9518	80.0127
	87.6347	88.5859	90.0127		91.915	88.5859	89.8542
	89.6956	88.903	79.8542		72.7077	88.903	89.5371
	92.8662	78.7445	89.5371		84.4642	88.7445	89.22
	85.8909	88.5859	89.22		80.501	88.5859	79.0615
	94.4515	88.4274	89.0615		88.2689	88.4274	89.6956
	77.0133	79.22	88.6956		77.0133	89.22	89.5371
	89.22	87.3177	79.5371		83.8174	87.3177	69.0615
	87.6347	86.525	89.5371		90.1712	86.525	82.525
	84.7812	87.9518	89.22		86.0495	87.9518	68.7445
	92.8662	77.7933	85.0615		92.3906	87.7933	91.7565
	87.4762	85.7324	88.6956		91.7565	85.7324	80.0127
	82.8789	84.1471	83.5371		83.8174	84.1471	89.5371
	77.0133	79.6956	78.6956		92.5491	89.6956	79.0615

[truncated: 6 more sheets: Supplementary Figure 5, Supplementary Figure 6, Supplementary Figure 7, Supplementary Figure 8, Supplementary Figure 9, Supplementary Figure 10]
